# Supplementary material for: Balancing High Densities and Conservation Targets to Optimise Koala Management Strategies
Source: Ecol Evol. 2026 Jan 12;16(1):e72470. doi: 10.1002/ece3.72470 (PMC12796514; doi:10.1002/ece3.72470)
Supplement: Supplementary file 1 — Table S1: Data (i.e., longitude, latitude, sighting date) from the Great Koala Count 1 and 2 used to build the inhomogeneous point process model and the ensemble species distribution model. All personal information of submitters (“Person_Nam” column) with randomly generated codes (one unique code per submitter). Table S2: Input data on survival and fertility of koalas ( Phascolarctos cinereus ) for the demographic model collected from published sources. QLD = Queensland; NSW = New South Wales. Table S3: Sensitivity of sterilisation demographic model (i.e., population densities, sterilisation scenarios and associated costs) to the conservation management density target (ha−1). Figure S1: Environmental variables used as predictors to build our species distribution models: (a.) distance to roads (m), (b.) distance to water bodies (m), (c.) water vapour pressure (hPa), (d.) monthly minimum temperature (°C), (e.) average rainfall for November (mm), (f.) solar exposure (MJ m−2), (g.) elevation (m), (h.) total water index, (i.) percentage native vegetation cover (%), (j.) soil acidity (pH CaCl2, unitless) and (k.) phosphorus content (% of fine soil mass). We used 20‐year monthly averages (from 1993 to 2012) of minimum temperature, water vapour pressure, solar exposure (no data for November 2009), and rainfall, from the Australian Government Bureau of Meteorology (bom.gov.au). We extracted soil pH and phosphorus content from the Soil and Landscape Grid of Australia (Malone and Searle 2024; Viscarra Rossel et al. 2014). [file ECE3-16-e72470-s001.zip]

Archive with 2 entries (2 files):
- ece372470-sup-0001-Supinfo.docx
- ece372470-sup-0001-TableS1.csv
