# Supplementary material for: Balancing High Densities and Conservation Targets to Optimise Koala Management Strategies
Source: Ecol Evol. 2026 Jan 12;16(1):e72470. doi: 10.1002/ece3.72470 (PMC12796514; doi:10.1002/ece3.72470)
Supplement: Supplementary file 1 — Table S1: Data (i.e., longitude, latitude, sighting date) from the Great Koala Count 1 and 2 used to build the inhomogeneous point process model and the ensemble species distribution model. All personal information of submitters (“Person_Nam” column) with randomly generated codes (one unique code per submitter). Table S2: Input data on survival and fertility of koalas ( Phascolarctos cinereus ) for the demographic model collected from published sources. QLD = Queensland; NSW = New South Wales. Table S3: Sensitivity of sterilisation demographic model (i.e., population densities, sterilisation scenarios and associated costs) to the conservation management density target (ha−1). Figure S1: Environmental variables used as predictors to build our species distribution models: (a.) distance to roads (m), (b.) distance to water bodies (m), (c.) water vapour pressure (hPa), (d.) monthly minimum temperature (°C), (e.) average rainfall for November (mm), (f.) solar exposure (MJ m−2), (g.) elevation (m), (h.) total water index, (i.) percentage native vegetation cover (%), (j.) soil acidity (pH CaCl2, unitless) and (k.) phosphorus content (% of fine soil mass). We used 20‐year monthly averages (from 1993 to 2012) of minimum temperature, water vapour pressure, solar exposure (no data for November 2009), and rainfall, from the Australian Government Bureau of Meteorology (bom.gov.au). We extracted soil pH and phosphorus content from the Soil and Landscape Grid of Australia (Malone and Searle 2024; Viscarra Rossel et al. 2014). [file ECE3-16-e72470-s001.zip › ece372470-sup-0001-TableS1.csv]

FID	Start_date	End_date	Description	latitude	longitude	Animal_Typ	Person_Nam	Sighting_D
0	23/11/2016	27/2/2017	Great SA Koala Count 2016	-34.96008364	138.7130874	Koala	ID3462	25/11/2016
1	23/11/2016	27/2/2017	Great SA Koala Count 2016	-34.949875	138.644684	Koala	ID3510	27/11/2016
2	23/11/2016	27/2/2017	Great SA Koala Count 2016	-34.905263	138.712428	Koala	ID9717	26/11/2016
3	23/11/2016	27/2/2017	Great SA Koala Count 2016	-34.910748	138.729732	Koala	ID3985	27/11/2016
4	23/11/2016	27/2/2017	Great SA Koala Count 2016	-34.77	138.68	Koala	ID2841	3/12/2016
5	23/11/2016	27/2/2017	Great SA Koala Count 2016	-34.96135419	138.7140404	Koala	ID4370	25/11/2016
6	23/11/2016	27/2/2017	Great SA Koala Count 2016	-35.01357495	138.7325835	Koala	ID5760	25/11/2016
7	23/11/2016	27/2/2017	Great SA Koala Count 2016	-35.01460303	138.7368536	Koala	ID5760	25/11/2016
8	23/11/2016	27/2/2017	Great SA Koala Count 2016	-34.90314787	138.7040462	Koala	ID7745	25/11/2016
9	23/11/2016	27/2/2017	Great SA Koala Count 2016	-35.36224168	138.4979961	Koala	ID3756	2/12/2016
10	23/11/2016	27/2/2017	Great SA Koala Count 2016	-34.91432068	138.7085057	Koala	ID6106	25/11/2016
11	23/11/2016	27/2/2017	Great SA Koala Count 2016	-34.98226196	138.7418987	Koala	ID3887	26/11/2016
12	23/11/2016	27/2/2017	Great SA Koala Count 2016	-34.98549264	138.7429679	Koala	ID3887	26/11/2016
13	23/11/2016	27/2/2017	Great SA Koala Count 2016	-35.0635056	138.6517284	Koala	ID7169	26/11/2016
14	23/11/2016	27/2/2017	Great SA Koala Count 2016	-35.01305651	138.7426472	Koala	ID5760	25/11/2016
15	23/11/2016	27/2/2017	Great SA Koala Count 2016	-35.00526194	138.7291681	Koala	ID3566	26/11/2016
16	23/11/2016	27/2/2017	Great SA Koala Count 2016	-34.922005	138.694785	Koala	ID3979	27/11/2016
17	23/11/2016	27/2/2017	Great SA Koala Count 2016	-35.04715894	138.7788899	Koala	ID2613	25/11/2016
18	23/11/2016	27/2/2017	Great SA Koala Count 2016	-34.960326	138.689141	Koala	ID1554	27/11/2016
19	23/11/2016	27/2/2017	Great SA Koala Count 2016	-34.959166	138.682538	Koala	ID1554	27/11/2016
20	23/11/2016	27/2/2017	Great SA Koala Count 2016	-35.7910393	137.2643852	Koala	ID5468	26/11/2016
21	23/11/2016	27/2/2017	Great SA Koala Count 2016	-35.04043267	138.5191333	Koala	ID8788	26/11/2016
22	23/11/2016	27/2/2017	Great SA Koala Count 2016	-34.94412766	138.8146192	Koala	ID2046	26/11/2016
23	23/11/2016	27/2/2017	Great SA Koala Count 2016	-34.935891	138.696028	Koala	ID8066	27/11/2016
24	23/11/2016	27/2/2017	Great SA Koala Count 2016	-34.7141323	138.7935034	Koala	ID4003	25/11/2016
25	23/11/2016	27/2/2017	Great SA Koala Count 2016	-34.71412348	138.7935034	Koala	ID4003	25/11/2016
26	23/11/2016	27/2/2017	Great SA Koala Count 2016	-34.92409107	138.8068789	Koala	ID4206	26/11/2016
27	23/11/2016	27/2/2017	Great SA Koala Count 2016	-34.934261	138.694837	Koala	ID8066	27/11/2016
28	23/11/2016	27/2/2017	Great SA Koala Count 2016	-34.93469	138.695518	Koala	ID8066	27/11/2016
29	23/11/2016	27/2/2017	Great SA Koala Count 2016	-34.934256	138.694652	Koala	ID8066	27/11/2016
30	23/11/2016	27/2/2017	Great SA Koala Count 2016	-35.0215093	138.6197591	Koala	ID8988	25/11/2016
31	23/11/2016	27/2/2017	Great SA Koala Count 2016	-34.858336	138.721283	Koala	ID4994	26/11/2016
32	23/11/2016	27/2/2017	Great SA Koala Count 2016	-34.96017596	138.7117622	Koala	ID3462	25/11/2016
33	23/11/2016	27/2/2017	Great SA Koala Count 2016	-34.94337564	138.8148859	Koala	ID2046	26/11/2016
34	23/11/2016	27/2/2017	Great SA Koala Count 2016	-34.83398993	138.746881	Koala	ID9357	25/11/2016
35	23/11/2016	27/2/2017	Great SA Koala Count 2016	-34.80828901	138.6189078	Koala	ID4370	24/11/2016
36	23/11/2016	27/2/2017	Great SA Koala Count 2016	-34.899492	138.697716	Koala	ID1216	27/11/2016
37	23/11/2016	27/2/2017	Great SA Koala Count 2016	-34.90336784	138.7022974	Koala	ID7745	25/11/2016
38	23/11/2016	27/2/2017	Great SA Koala Count 2016	-34.957276	138.681846	Koala	ID1554	27/11/2016
39	23/11/2016	27/2/2017	Great SA Koala Count 2016	-34.960428	138.688047	Koala	ID1554	27/11/2016
40	23/11/2016	27/2/2017	Great SA Koala Count 2016	-34.98077495	138.7354873	Koala	ID4370	12/2/2016
41	23/11/2016	27/2/2017	Great SA Koala Count 2016	-34.903216	138.706732	Koala	ID1216	27/11/2016
42	23/11/2016	27/2/2017	Great SA Koala Count 2016	-35.01358373	138.7325835	Koala	ID5760	25/11/2016
43	23/11/2016	27/2/2017	Great SA Koala Count 2016	-35.01553444	138.6699449	Koala	ID9156	25/11/2016
44	23/11/2016	27/2/2017	Great SA Koala Count 2016	-35.01581123	138.6693137	Koala	ID9156	25/11/2016
45	23/11/2016	27/2/2017	Great SA Koala Count 2016	-34.8044184	138.7225378	Koala	ID7215	26/11/2016
46	23/11/2016	27/2/2017	Great SA Koala Count 2016	-35.01930393	138.6636471	Koala	ID9156	25/11/2016
47	23/11/2016	27/2/2017	Great SA Koala Count 2016	-34.959878	138.686425	Koala	ID9779	27/11/2016
48	23/11/2016	27/2/2017	Great SA Koala Count 2016	-35.1054889	138.5731601	Koala	ID2598	25/11/2016
49	23/11/2016	27/2/2017	Great SA Koala Count 2016	-34.902588	138.701629	Koala	ID1216	27/11/2016
50	23/11/2016	27/2/2017	Great SA Koala Count 2016	-34.9453413	138.8147909	Koala	ID2046	26/11/2016
51	23/11/2016	27/2/2017	Great SA Koala Count 2016	-35.01605287	138.6595379	Koala	ID9156	25/11/2016
52	23/11/2016	27/2/2017	Great SA Koala Count 2016	-34.957242	138.681769	Koala	ID1554	27/11/2016
53	23/11/2016	27/2/2017	Great SA Koala Count 2016	-34.962215	138.686074	Koala	ID9779	27/11/2016
54	23/11/2016	27/2/2017	Great SA Koala Count 2016	-34.957771	138.674968	Koala	ID1554	27/11/2016
55	23/11/2016	27/2/2017	Great SA Koala Count 2016	-35.03923274	138.6044332	Koala	ID5236	25/11/2016
56	23/11/2016	27/2/2017	Great SA Koala Count 2016	-34.934369	138.703767	Koala	ID4936	27/11/2016
57	23/11/2016	27/2/2017	Great SA Koala Count 2016	-35.01892611	138.6656282	Koala	ID9156	25/11/2016
58	23/11/2016	27/2/2017	Great SA Koala Count 2016	-35.045661	138.596418	Koala	ID5088	26/11/2016
59	23/11/2016	27/2/2017	Great SA Koala Count 2016	-35.16996813	138.8377663	Koala	ID3906	4/12/2016
60	23/11/2016	27/2/2017	Great SA Koala Count 2016	-34.998584	138.752004	Koala	ID9779	26/11/2016
61	23/11/2016	27/2/2017	Great SA Koala Count 2016	-35.007663	138.687306	Koala	ID1293	26/11/2016
62	23/11/2016	27/2/2017	Great SA Koala Count 2016	-34.98085548	138.7418987	Koala	ID3887	26/11/2016
63	23/11/2016	27/2/2017	Great SA Koala Count 2016	-35.00336701	138.6456513	Koala	ID9156	25/11/2016
64	23/11/2016	27/2/2017	Great SA Koala Count 2016	-34.960294	138.689134	Koala	ID1554	27/11/2016
65	23/11/2016	27/2/2017	Great SA Koala Count 2016	-34.931085	138.685117	Koala	ID9468	26/11/2016
66	23/11/2016	27/2/2017	Great SA Koala Count 2016	-34.95230618	138.814233	Koala	ID2046	26/11/2016
67	23/11/2016	27/2/2017	Great SA Koala Count 2016	-34.94456721	138.722689	Koala	ID1040	26/11/2016
68	23/11/2016	27/2/2017	Great SA Koala Count 2016	-34.9455346	138.7214981	Koala	ID1040	26/11/2016
69	23/11/2016	27/2/2017	Great SA Koala Count 2016	-34.89148625	138.6829912	Koala	ID9507	25/11/2016
70	23/11/2016	27/2/2017	Great SA Koala Count 2016	-34.95815	138.685502	Koala	ID9779	27/11/2016
71	23/11/2016	27/2/2017	Great SA Koala Count 2016	-34.8861111	138.6402778	Koala	ID8390	4/12/2016
72	23/11/2016	27/2/2017	Great SA Koala Count 2016	-35.0420194	138.62175	Koala	ID7671	25/11/2016
73	23/11/2016	27/2/2017	Great SA Koala Count 2016	-35.0054355	138.72938	Koala	ID3566	26/11/2016
74	23/11/2016	27/2/2017	Great SA Koala Count 2016	-34.8337222	138.7462472	Koala	ID9357	25/11/2016
75	23/11/2016	27/2/2017	Great SA Koala Count 2016	-34.8312423	138.7489839	Koala	ID9357	25/11/2016
76	23/11/2016	27/2/2017	Great SA Koala Count 2016	-34.959827	138.686151	Koala	ID1554	27/11/2016
77	23/11/2016	27/2/2017	Great SA Koala Count 2016	-34.959685	138.684085	Koala	ID1554	27/11/2016
78	23/11/2016	27/2/2017	Great SA Koala Count 2016	-34.922862	138.686917	Koala	ID8283	26/11/2016
79	23/11/2016	27/2/2017	Great SA Koala Count 2016	-35.005999	138.686589	Koala	ID3503	26/11/2016
80	23/11/2016	27/2/2017	Great SA Koala Count 2016	-34.94768058	138.8137609	Koala	ID2046	26/11/2016
81	23/11/2016	27/2/2017	Great SA Koala Count 2016	-34.958064	138.686438	Koala	ID9779	27/11/2016
82	23/11/2016	27/2/2017	Great SA Koala Count 2016	-34.939016	138.70681	Koala	ID4936	27/11/2016
83	23/11/2016	27/2/2017	Great SA Koala Count 2016	-34.958301	138.686715	Koala	ID9779	27/11/2016
84	23/11/2016	27/2/2017	Great SA Koala Count 2016	-34.934034	138.70358	Koala	ID4936	27/11/2016
85	23/11/2016	27/2/2017	Great SA Koala Count 2016	-34.93601	138.705372	Koala	ID4936	27/11/2016
86	23/11/2016	27/2/2017	Great SA Koala Count 2016	-34.936353	138.705558	Koala	ID4936	27/11/2016
87	23/11/2016	27/2/2017	Great SA Koala Count 2016	-34.922052	138.694766	Koala	ID3979	27/11/2016
88	23/11/2016	27/2/2017	Great SA Koala Count 2016	-34.958363	138.686784	Koala	ID1554	27/11/2016
89	23/11/2016	27/2/2017	Great SA Koala Count 2016	-34.925921	138.689321	Koala	ID7741	26/11/2016
90	23/11/2016	27/2/2017	Great SA Koala Count 2016	-34.925786	138.688938	Koala	ID7741	26/11/2016
91	23/11/2016	27/2/2017	Great SA Koala Count 2016	-34.98029147	138.7349724	Koala	ID3462	25/11/2016
92	23/11/2016	27/2/2017	Great SA Koala Count 2016	-34.98552614	138.6429208	Koala	ID9943	26/11/2016
93	23/11/2016	27/2/2017	Great SA Koala Count 2016	-34.98612387	138.6425077	Koala	ID9943	26/11/2016
94	23/11/2016	27/2/2017	Great SA Koala Count 2016	-34.958171	138.686654	Koala	ID1554	27/11/2016
95	23/11/2016	27/2/2017	Great SA Koala Count 2016	-34.900323	138.69958	Koala	ID1216	27/11/2016
96	23/11/2016	27/2/2017	Great SA Koala Count 2016	-34.949875	138.644684	Koala	ID3510	27/11/2016
97	23/11/2016	27/2/2017	Great SA Koala Count 2016	-34.933403	138.702955	Koala	ID4936	27/11/2016
98	23/11/2016	27/2/2017	Great SA Koala Count 2016	-34.903209	138.706547	Koala	ID1216	26/11/2016
99	23/11/2016	27/2/2017	Great SA Koala Count 2016	-35.028896	138.738152	Koala	ID9565	26/11/2016
100	23/11/2016	27/2/2017	Great SA Koala Count 2016	-34.90320506	138.7054637	Koala	ID7745	25/11/2016
101	23/11/2016	27/2/2017	Great SA Koala Count 2016	-34.918652	138.739144	Koala	ID7128	27/11/2016
102	23/11/2016	27/2/2017	Great SA Koala Count 2016	-34.82366825	138.7650222	Koala	ID5611	26/11/2016
103	23/11/2016	27/2/2017	Great SA Koala Count 2016	-34.8718083	138.7059944	Koala	ID3116	25/11/2016
104	23/11/2016	27/2/2017	Great SA Koala Count 2016	-34.9881444	138.7309111	Koala	ID3116	25/11/2016
105	23/11/2016	27/2/2017	Great SA Koala Count 2016	-34.8717833	138.706025	Koala	ID3116	25/11/2016
106	23/11/2016	27/2/2017	Great SA Koala Count 2016	-34.8717194	138.7061	Koala	ID3116	26/11/2016
107	23/11/2016	27/2/2017	Great SA Koala Count 2016	-34.8427152	138.8336883	Koala	ID7133	26/11/2016
108	23/11/2016	27/2/2017	Great SA Koala Count 2016	-34.8720194	138.7059778	Koala	ID3116	25/11/2016
109	23/11/2016	27/2/2017	Great SA Koala Count 2016	-35.015547	138.603001	Koala	ID1754	27/11/2016
110	23/11/2016	27/2/2017	Great SA Koala Count 2016	-35.018036	138.606605	Koala	ID1754	26/11/2016
111	23/11/2016	27/2/2017	Great SA Koala Count 2016	-34.89629761	138.6213925	Koala	ID7745	25/11/2016
112	23/11/2016	27/2/2017	Great SA Koala Count 2016	-34.94608865	138.7209914	Koala	ID1040	26/11/2016
113	23/11/2016	27/2/2017	Great SA Koala Count 2016	-34.9804497	138.7360094	Koala	ID3462	25/11/2016
114	23/11/2016	27/2/2017	Great SA Koala Count 2016	-34.98076616	138.7356697	Koala	ID3462	25/11/2016
115	23/11/2016	27/2/2017	Great SA Koala Count 2016	-35.01743239	138.7176453	Koala	ID7552	26/11/2016
116	23/11/2016	27/2/2017	Great SA Koala Count 2016	-34.9501083	138.6701056	Koala	ID6427	26/11/2016
117	23/11/2016	27/2/2017	Great SA Koala Count 2016	-35.01752904	138.6580037	Koala	ID9156	25/11/2016
118	23/11/2016	27/2/2017	Great SA Koala Count 2016	-35.13	138.89	Koala	ID8126	25/11/2016
119	23/11/2016	27/2/2017	Great SA Koala Count 2016	-35.0249839	138.5848429	Koala	ID4357	26/12/2016
120	23/11/2016	27/2/2017	Great SA Koala Count 2016	-34.80832649	138.7199779	Koala	ID4979	25/11/2016
121	23/11/2016	27/2/2017	Great SA Koala Count 2016	-34.80828245	138.7199135	Koala	ID4979	25/11/2016
122	23/11/2016	27/2/2017	Great SA Koala Count 2016	-34.9237315	138.8075973	Koala	ID4206	25/11/2016
123	23/11/2016	27/2/2017	Great SA Koala Count 2016	-34.91464072	138.7083747	Koala	ID6106	25/11/2016
124	23/11/2016	27/2/2017	Great SA Koala Count 2016	-34.918578	138.73936	Koala	ID7128	27/11/2016
125	23/11/2016	27/2/2017	Great SA Koala Count 2016	-35.01931272	138.6645339	Koala	ID9156	25/11/2016
126	23/11/2016	27/2/2017	Great SA Koala Count 2016	-35.01578048	138.6597488	Koala	ID9156	25/11/2016
127	23/11/2016	27/2/2017	Great SA Koala Count 2016	-34.96088378	138.712905	Koala	ID4370	25/11/2016
128	23/11/2016	27/2/2017	Great SA Koala Count 2016	-34.936272	138.705542	Koala	ID4936	27/11/2016
129	23/11/2016	27/2/2017	Great SA Koala Count 2016	-34.997637	138.751413	Koala	ID9779	26/11/2016
130	23/11/2016	27/2/2017	Great SA Koala Count 2016	-34.933427	138.702952	Koala	ID4936	27/11/2016
131	23/11/2016	27/2/2017	Great SA Koala Count 2016	-34.83099571	135.6868172	Koala	ID4370	25/11/2016
132	23/11/2016	27/2/2017	Great SA Koala Count 2016	-34.98045849	138.7359594	Koala	ID3462	25/11/2016
133	23/11/2016	27/2/2017	Great SA Koala Count 2016	-34.95323597	138.6556263	Koala	ID4229	26/11/2016
134	23/11/2016	27/2/2017	Great SA Koala Count 2016	-34.94583361	138.8155711	Koala	ID2046	26/11/2016
135	23/11/2016	27/2/2017	Great SA Koala Count 2016	-34.949875	138.644684	Koala	ID3510	27/11/2016
136	23/11/2016	27/2/2017	Great SA Koala Count 2016	-34.960448	138.688346	Koala	ID6602	27/11/2016
137	23/11/2016	27/2/2017	Great SA Koala Count 2016	-35.0183462	138.659663	Koala	ID9156	25/11/2016
138	23/11/2016	27/2/2017	Great SA Koala Count 2016	-34.918606	138.739259	Koala	ID7128	27/11/2016
139	23/11/2016	27/2/2017	Great SA Koala Count 2016	-34.951661	138.649697	Koala	ID3510	27/11/2016
140	23/11/2016	27/2/2017	Great SA Koala Count 2016	-35.010789	138.64668699999999	Koala	ID5575	26/11/2016
141	23/11/2016	27/2/2017	Great SA Koala Count 2016	-34.958069	138.676111	Koala	ID9779	27/11/2016
142	23/11/2016	27/2/2017	Great SA Koala Count 2016	-34.927277	138.690133	Koala	ID7741	26/11/2016
143	23/11/2016	27/2/2017	Great SA Koala Count 2016	-34.927018	138.688855	Koala	ID7741	26/11/2016
144	23/11/2016	27/2/2017	Great SA Koala Count 2016	-34.960046	138.687198	Koala	ID9779	27/11/2016
145	23/11/2016	27/2/2017	Great SA Koala Count 2016	-34.960493	138.688269	Koala	ID9779	27/11/2016
146	23/11/2016	27/2/2017	Great SA Koala Count 2016	-34.876156	138.698543	Koala	ID4782	27/11/2016
147	23/11/2016	27/2/2017	Great SA Koala Count 2016	-35.0707583	138.6080333	Koala	ID8830	26/11/2016
148	23/11/2016	27/2/2017	Great SA Koala Count 2016	-35.01892611	138.6614225	Koala	ID9156	25/11/2016
149	23/11/2016	27/2/2017	Great SA Koala Count 2016	-34.933808	138.703357	Koala	ID4936	27/11/2016
150	23/11/2016	27/2/2017	Great SA Koala Count 2016	-35.005043	138.643695	Koala	ID6966	27/11/2016
151	23/11/2016	27/2/2017	Great SA Koala Count 2016	-34.936021	138.696098	Koala	ID8066	27/11/2016
152	23/11/2016	27/2/2017	Great SA Koala Count 2016	-34.96	138.73	Koala	ID8815	25/11/2016
153	23/11/2016	27/2/2017	Great SA Koala Count 2016	-35.005996	138.761183	Koala	ID2385	25/11/2016
154	23/11/2016	27/2/2017	Great SA Koala Count 2016	-35.005843	138.762322	Koala	ID2385	25/11/2016
155	23/11/2016	27/2/2017	Great SA Koala Count 2016	-35.005843	138.762322	Koala	ID2385	25/11/2016
156	23/11/2016	27/2/2017	Great SA Koala Count 2016	-35.03	138.61	Koala	ID5705	25/11/2016
157	23/11/2016	27/2/2017	Great SA Koala Count 2016	-34.9337056	138.673125	Koala	ID4370	26/11/2016
158	23/11/2016	27/2/2017	Great SA Koala Count 2016	-34.9334972	138.6729889	Koala	ID4370	25/11/2016
159	23/11/2016	27/2/2017	Great SA Koala Count 2016	-34.8613667	138.6993417	Koala	ID3377	25/11/2016
160	23/11/2016	27/2/2017	Great SA Koala Count 2016	-34.96720992	138.6400795	Koala	ID5043	25/11/2016
161	23/11/2016	27/2/2017	Great SA Koala Count 2016	-34.863355	138.6763048	Koala	ID1685	25/11/2016
162	23/11/2016	27/2/2017	Great SA Koala Count 2016	-35.024363	138.745098	Koala	ID7077	25/11/2016
163	23/11/2016	27/2/2017	Great SA Koala Count 2016	-35.02224578	138.7405963	Koala	ID7077	23/11/2016
164	23/11/2016	27/2/2017	Great SA Koala Count 2016	-34.92158397	138.7111259	Koala	ID6026	26/11/2016
165	23/11/2016	27/2/2017	Great SA Koala Count 2016	-35.02557086	138.5659215	Koala	ID7386	25/11/2016
166	23/11/2016	27/2/2017	Great SA Koala Count 2016	-34.9938611	138.6218417	Koala	ID8280	27/11/2016
167	23/11/2016	27/2/2017	Great SA Koala Count 2016	-34.8640977	138.7210329	Koala	ID5714	25/11/2016
168	23/11/2016	27/2/2017	Great SA Koala Count 2016	-34.86521129	138.7297897	Koala	ID5714	25/11/2016
169	23/11/2016	27/2/2017	Great SA Koala Count 2016	-34.86348588	138.7227945	Koala	ID5714	25/11/2016
170	23/11/2016	27/2/2017	Great SA Koala Count 2016	-34.93633621	138.6680406	Koala	ID1150	26/11/2016
171	23/11/2016	27/2/2017	Great SA Koala Count 2016	-35.03656314	138.7541591	Koala	ID7809	26/11/2016
172	23/11/2016	27/2/2017	Great SA Koala Count 2016	-34.8	138.73	Koala	ID9173	26/11/2016
173	23/11/2016	27/2/2017	Great SA Koala Count 2016	-35.00906089	138.614494	Koala	ID7910	26/11/2016
174	23/11/2016	27/2/2017	Great SA Koala Count 2016	-35.0305508	138.7412095	Koala	ID3207	25/11/2016
175	23/11/2016	27/2/2017	Great SA Koala Count 2016	-35.0089917	138.6341083	Koala	ID4370	27/11/2016
176	23/11/2016	27/2/2017	Great SA Koala Count 2016	-35.005275	138.6434639	Koala	ID4370	26/11/2016
177	23/11/2016	27/2/2017	Great SA Koala Count 2016	-35.0051	138.6437528	Koala	ID4370	26/11/2016
178	23/11/2016	27/2/2017	Great SA Koala Count 2016	-35.0047806	138.6443333	Koala	ID4370	26/11/2016
179	23/11/2016	27/2/2017	Great SA Koala Count 2016	-35.01061364	138.7400965	Koala	ID2028	26/11/2016
180	23/11/2016	27/2/2017	Great SA Koala Count 2016	-35.01057234	138.7400214	Koala	ID2028	26/11/2016
181	23/11/2016	27/2/2017	Great SA Koala Count 2016	-35	138.74	Koala	ID9517	25/11/2016
182	23/11/2016	27/2/2017	Great SA Koala Count 2016	-34.803944	138.731311	Koala	ID8447	26/11/2016
183	23/11/2016	27/2/2017	Great SA Koala Count 2016	-35.0351423	138.6756247	Koala	ID8734	25/11/2016
184	23/11/2016	27/2/2017	Great SA Koala Count 2016	-34.84276057	138.6687469	Koala	ID9010	22/11/2016
185	23/11/2016	27/2/2017	Great SA Koala Count 2016	-35.05424027	138.7606186	Koala	ID8734	26/11/2016
186	23/11/2016	27/2/2017	Great SA Koala Count 2016	-34.95057188	138.6942204	Koala	ID2955	26/11/2016
187	23/11/2016	27/2/2017	Great SA Koala Count 2016	-34.95093506	138.6940842	Koala	ID2955	26/11/2016
188	23/11/2016	27/2/2017	Great SA Koala Count 2016	-34.92320365	138.6511747	Koala	ID9171	26/11/2016
189	23/11/2016	27/2/2017	Great SA Koala Count 2016	-35.05079847	138.5825364	Koala	ID6357	26/11/2016
190	23/11/2016	27/2/2017	Great SA Koala Count 2016	-34.87808555	138.7075572	Koala	ID6883	26/11/2016
191	23/11/2016	27/2/2017	Great SA Koala Count 2016	-35.0611957	138.7245773	Koala	ID5092	26/11/2016
192	23/11/2016	27/2/2017	Great SA Koala Count 2016	-35.08	138.6	Koala	ID1984	26/11/2016
193	23/11/2016	27/2/2017	Great SA Koala Count 2016	-34.9478444	138.6750944	Koala	ID4370	26/11/2016
194	23/11/2016	27/2/2017	Great SA Koala Count 2016	-34.9442361	138.6720722	Koala	ID4370	26/11/2016
195	23/11/2016	27/2/2017	Great SA Koala Count 2016	-34.9383889	138.6701361	Koala	ID4370	26/11/2016
196	23/11/2016	27/2/2017	Great SA Koala Count 2016	-34.91174486	138.7081071	Koala	ID7182	26/11/2016
197	23/11/2016	27/2/2017	Great SA Koala Count 2016	-34.96963649	138.7674952	Koala	ID1985	25/11/2016
198	23/11/2016	27/2/2017	Great SA Koala Count 2016	-34.97041544	138.7684964	Koala	ID1985	25/11/2016
199	23/11/2016	27/2/2017	Great SA Koala Count 2016	-34.90338104	138.7023512	Koala	ID7745	26/11/2016
200	23/11/2016	27/2/2017	Great SA Koala Count 2016	-34.90311707	138.7031773	Koala	ID7745	26/11/2016
201	23/11/2016	27/2/2017	Great SA Koala Count 2016	-34.90322266	138.7027957	Koala	ID7745	26/11/2016
202	23/11/2016	27/2/2017	Great SA Koala Count 2016	-34.90328865	138.7065239	Koala	ID7745	26/11/2016
203	23/11/2016	27/2/2017	Great SA Koala Count 2016	-34.90320946	138.7043031	Koala	ID7745	26/11/2016
204	23/11/2016	27/2/2017	Great SA Koala Count 2016	-34.90255834	138.7014224	Koala	ID7745	26/11/2016
205	23/11/2016	27/2/2017	Great SA Koala Count 2016	-34.96389222	138.6894154	Koala	ID1685	26/11/2016
206	23/11/2016	27/2/2017	Great SA Koala Count 2016	-35.00563718	138.7216054	Koala	ID5232	26/11/2016
207	23/11/2016	27/2/2017	Great SA Koala Count 2016	-34.91173342	138.7079261	Koala	ID7182	26/11/2016
208	23/11/2016	27/2/2017	Great SA Koala Count 2016	-34.94954826	138.6876139	Koala	ID2583	26/11/2016
209	23/11/2016	27/2/2017	Great SA Koala Count 2016	-35.0113962	138.7752355	Koala	ID5684	27/11/2016
210	23/11/2016	27/2/2017	Great SA Koala Count 2016	-34.99672836	138.7209699	Koala	ID8863	26/11/2016
211	23/11/2016	27/2/2017	Great SA Koala Count 2016	-34.9085167	138.8301556	Koala	ID5775	26/11/2016
212	23/11/2016	27/2/2017	Great SA Koala Count 2016	-34.99674594	138.7210078	Koala	ID8863	26/11/2016
213	23/11/2016	27/2/2017	Great SA Koala Count 2016	-34.99741389	138.7199349	Koala	ID8863	26/11/2016
214	23/11/2016	27/2/2017	Great SA Koala Count 2016	-35.085	138.5711111	Koala	ID7643	26/11/2016
215	23/11/2016	27/2/2017	Great SA Koala Count 2016	-35.02	138.71	Koala	ID9912	26/11/2016
216	23/11/2016	27/2/2017	Great SA Koala Count 2016	-35.02664118	138.6318117	Koala	ID9535	26/11/2016
217	23/11/2016	27/2/2017	Great SA Koala Count 2016	-35.0271815	138.631919	Koala	ID9535	26/11/2016
218	23/11/2016	27/2/2017	Great SA Koala Count 2016	-35.00855824	138.6365538	Koala	ID9535	26/11/2016
219	23/11/2016	27/2/2017	Great SA Koala Count 2016	-34.70842162	138.808136	Koala	ID8477	26/11/2016
220	23/11/2016	27/2/2017	Great SA Koala Count 2016	-35.00368975	138.6434417	Koala	ID9535	26/11/2016
221	23/11/2016	27/2/2017	Great SA Koala Count 2016	-35.00368975	138.6434417	Koala	ID9535	26/11/2016
222	23/11/2016	27/2/2017	Great SA Koala Count 2016	-35.0119639	138.7429806	Koala	ID3506	26/11/2016
223	23/11/2016	27/2/2017	Great SA Koala Count 2016	-35.0304699	138.7401699	Koala	ID3207	26/11/2016
224	23/11/2016	27/2/2017	Great SA Koala Count 2016	-34.9031879	138.7024673	Koala	ID1194	26/11/2016
225	23/11/2016	27/2/2017	Great SA Koala Count 2016	-34.90318834	138.7026762	Koala	ID1194	26/11/2016
226	23/11/2016	27/2/2017	Great SA Koala Count 2016	-34.90310431	138.7024432	Koala	ID1194	26/11/2016
227	23/11/2016	27/2/2017	Great SA Koala Count 2016	-34.95026579	138.6925852	Koala	ID4123	25/11/2016
228	23/11/2016	27/2/2017	Great SA Koala Count 2016	-34.95644228	138.7026082	Koala	ID4123	26/11/2016
229	23/11/2016	27/2/2017	Great SA Koala Count 2016	-35.0098118	138.7379839	Koala	ID7677	27/11/2016
230	23/11/2016	27/2/2017	Great SA Koala Count 2016	-34.95077487	138.6922552	Koala	ID4123	26/11/2016
231	23/11/2016	27/2/2017	Great SA Koala Count 2016	-35.01643734	138.7308797	Koala	ID5649	26/11/2016
232	23/11/2016	27/2/2017	Great SA Koala Count 2016	-34.94031057	138.7385283	Koala	ID3131	25/11/2016
233	23/11/2016	27/2/2017	Great SA Koala Count 2016	-35.08395558	138.5980225	Koala	ID4463	27/11/2016
234	23/11/2016	27/2/2017	Great SA Koala Count 2016	-34.8445836	138.7102235	Koala	ID4948	25/11/2016
235	23/11/2016	27/2/2017	Great SA Koala Count 2016	-34.990548	138.634943	Koala	ID8756	27/11/2016
236	23/11/2016	27/2/2017	Great SA Koala Count 2016	-34.98849275	138.7310117	Koala	ID3757	25/11/2016
237	23/11/2016	27/2/2017	Great SA Koala Count 2016	-34.98861581	138.7308133	Koala	ID3757	26/11/2016
238	23/11/2016	27/2/2017	Great SA Koala Count 2016	-34.87953563	138.64848	Koala	ID4832	26/11/2016
239	23/11/2016	27/2/2017	Great SA Koala Count 2016	-34.93814874	138.855512	Koala	ID1711	26/11/2016
240	23/11/2016	27/2/2017	Great SA Koala Count 2016	-34.96418539	138.6301231	Koala	ID6369	9/11/2016
241	23/11/2016	27/2/2017	Great SA Koala Count 2016	-34.9174778	138.6949167	Koala	ID4500	25/11/2016
242	23/11/2016	27/2/2017	Great SA Koala Count 2016	-34.960132	138.7109612	Koala	ID3462	25/11/2016
243	23/11/2016	27/2/2017	Great SA Koala Count 2016	-34.84287504	138.7192905	Koala	ID4068	26/11/2016
244	23/11/2016	27/2/2017	Great SA Koala Count 2016	-34.88212011	138.8877279	Koala	ID9719	25/11/2016
245	23/11/2016	27/2/2017	Great SA Koala Count 2016	-34.935846	138.70535	Koala	ID4936	27/11/2016
246	23/11/2016	27/2/2017	Great SA Koala Count 2016	-34.98538111	138.6430388	Koala	ID9943	26/11/2016
247	23/11/2016	27/2/2017	Great SA Koala Count 2016	-34.87615	138.69852	Koala	ID4782	27/11/2016
248	23/11/2016	27/2/2017	Great SA Koala Count 2016	-34.8142	138.730605	Koala	ID4936	26/11/2016
249	23/11/2016	27/2/2017	Great SA Koala Count 2016	-34.936011	138.705366	Koala	ID4936	27/11/2016
250	23/11/2016	27/2/2017	Great SA Koala Count 2016	-35.009834	138.625108	Koala	ID5054	26/11/2016
251	23/11/2016	27/2/2017	Great SA Koala Count 2016	-34.930494	138.684514	Koala	ID9468	26/11/2016
252	23/11/2016	27/2/2017	Great SA Koala Count 2016	-34.928966	138.691954	Koala	ID9468	26/11/2016
253	23/11/2016	27/2/2017	Great SA Koala Count 2016	-34.929441	138.691786	Koala	ID9468	26/11/2016
254	23/11/2016	27/2/2017	Great SA Koala Count 2016	-34.929588	138.691263	Koala	ID9468	26/11/2016
255	23/11/2016	27/2/2017	Great SA Koala Count 2016	-34.93008	138.690179	Koala	ID9468	26/11/2016
256	23/11/2016	27/2/2017	Great SA Koala Count 2016	-34.927791	138.691018	Koala	ID9468	26/11/2016
257	23/11/2016	27/2/2017	Great SA Koala Count 2016	-34.927176	138.690182	Koala	ID9468	26/11/2016
258	23/11/2016	27/2/2017	Great SA Koala Count 2016	-34.925843	138.689033	Koala	ID9468	26/11/2016
259	23/11/2016	27/2/2017	Great SA Koala Count 2016	-34.925927	138.689451	Koala	ID9468	26/11/2016
260	23/11/2016	27/2/2017	Great SA Koala Count 2016	-34.923402	138.695728	Koala	ID9468	26/11/2016
261	23/11/2016	27/2/2017	Great SA Koala Count 2016	-34.92234	138.696784	Koala	ID9468	26/11/2016
262	23/11/2016	27/2/2017	Great SA Koala Count 2016	-34.923352	138.696534	Koala	ID9468	26/11/2016
263	23/11/2016	27/2/2017	Great SA Koala Count 2016	-34.923896	138.695642	Koala	ID9468	26/11/2016
264	23/11/2016	27/2/2017	Great SA Koala Count 2016	-34.920976	138.6941	Koala	ID9468	26/11/2016
265	23/11/2016	27/2/2017	Great SA Koala Count 2016	-34.887033	138.838362	Koala	ID1472	27/11/2016
266	23/11/2016	27/2/2017	Great SA Koala Count 2016	-34.88708	138.838641	Koala	ID1472	27/11/2016
267	23/11/2016	27/2/2017	Great SA Koala Count 2016	-34.821639	138.883947	Koala	ID1472	27/11/2016
268	23/11/2016	27/2/2017	Great SA Koala Count 2016	-35.067025	138.60788	Koala	ID7097	27/11/2016
269	23/11/2016	27/2/2017	Great SA Koala Count 2016	-34.954298	138.729628	Koala	ID2148	27/11/2016
270	23/11/2016	27/2/2017	Great SA Koala Count 2016	-35.018548	138.679863	Koala	ID3036	27/11/2016
271	23/11/2016	27/2/2017	Great SA Koala Count 2016	-34.991946	138.680018	Koala	ID3312	27/11/2016
272	23/11/2016	27/2/2017	Great SA Koala Count 2016	-34.992115	138.679358	Koala	ID3312	27/11/2016
273	23/11/2016	27/2/2017	Great SA Koala Count 2016	-34.992072	138.680129	Koala	ID3312	27/11/2016
274	23/11/2016	27/2/2017	Great SA Koala Count 2016	-34.992093	138.680124	Koala	ID3312	27/11/2016
275	23/11/2016	27/2/2017	Great SA Koala Count 2016	-35.005274	138.637929	Koala	ID8740	26/11/2016
276	23/11/2016	27/2/2017	Great SA Koala Count 2016	-35.005229	138.637928	Koala	ID8740	26/11/2016
277	23/11/2016	27/2/2017	Great SA Koala Count 2016	-35.006263	138.637887	Koala	ID8740	26/11/2016
278	23/11/2016	27/2/2017	Great SA Koala Count 2016	-35.006271	138.640374	Koala	ID8740	26/11/2016
279	23/11/2016	27/2/2017	Great SA Koala Count 2016	-35.006135	138.641312	Koala	ID8740	26/11/2016
280	23/11/2016	27/2/2017	Great SA Koala Count 2016	-35.005272	138.64343	Koala	ID8740	26/11/2016
281	23/11/2016	27/2/2017	Great SA Koala Count 2016	-35.00499	138.643847	Koala	ID8740	26/11/2016
282	23/11/2016	27/2/2017	Great SA Koala Count 2016	-35.005482	138.646759	Koala	ID8740	26/11/2016
283	23/11/2016	27/2/2017	Great SA Koala Count 2016	-35.005444	138.646768	Koala	ID8740	26/11/2016
284	23/11/2016	27/2/2017	Great SA Koala Count 2016	-35.00597	138.647483	Koala	ID8740	26/11/2016
285	23/11/2016	27/2/2017	Great SA Koala Count 2016	-35.009023	138.652029	Koala	ID8740	26/11/2016
286	23/11/2016	27/2/2017	Great SA Koala Count 2016	-35.011359	138.652957	Koala	ID8740	26/11/2016
287	23/11/2016	27/2/2017	Great SA Koala Count 2016	-35.012102	138.655216	Koala	ID8740	26/11/2016
288	23/11/2016	27/2/2017	Great SA Koala Count 2016	-35.012016	138.655228	Koala	ID8740	26/11/2016
289	23/11/2016	27/2/2017	Great SA Koala Count 2016	-35.007296	138.661388	Koala	ID8740	26/11/2016
290	23/11/2016	27/2/2017	Great SA Koala Count 2016	-35.007502	138.660731	Koala	ID8740	26/11/2016
291	23/11/2016	27/2/2017	Great SA Koala Count 2016	-35.007595	138.6599	Koala	ID8740	26/11/2016
292	23/11/2016	27/2/2017	Great SA Koala Count 2016	-35.00717	138.65937	Koala	ID8740	26/11/2016
293	23/11/2016	27/2/2017	Great SA Koala Count 2016	-35.006819	138.659508	Koala	ID8740	26/11/2016
294	23/11/2016	27/2/2017	Great SA Koala Count 2016	-35.00677	138.659522	Koala	ID8740	26/11/2016
295	23/11/2016	27/2/2017	Great SA Koala Count 2016	-35.005424	138.660109	Koala	ID8740	26/11/2016
296	23/11/2016	27/2/2017	Great SA Koala Count 2016	-35.004734	138.659135	Koala	ID8740	26/11/2016
297	23/11/2016	27/2/2017	Great SA Koala Count 2016	-35.004399	138.649645	Koala	ID8740	26/11/2016
298	23/11/2016	27/2/2017	Great SA Koala Count 2016	-35.004434	138.646534	Koala	ID8740	26/11/2016
299	23/11/2016	27/2/2017	Great SA Koala Count 2016	-35.004347	138.645794	Koala	ID8740	26/11/2016
300	23/11/2016	27/2/2017	Great SA Koala Count 2016	-35.01448	138.652124	Koala	ID9649	26/11/2016
301	23/11/2016	27/2/2017	Great SA Koala Count 2016	-35.015605	138.652893	Koala	ID9649	26/11/2016
302	23/11/2016	27/2/2017	Great SA Koala Count 2016	-35.016233	138.653394	Koala	ID9649	26/11/2016
303	23/11/2016	27/2/2017	Great SA Koala Count 2016	-35.016944	138.658016	Koala	ID9649	26/11/2016
304	23/11/2016	27/2/2017	Great SA Koala Count 2016	-35.01542	138.657661	Koala	ID9649	26/11/2016
305	23/11/2016	27/2/2017	Great SA Koala Count 2016	-35.015089	138.656345	Koala	ID9649	26/11/2016
306	23/11/2016	27/2/2017	Great SA Koala Count 2016	-35.014711	138.656821	Koala	ID9649	26/11/2016
307	23/11/2016	27/2/2017	Great SA Koala Count 2016	-35.014276	138.656959	Koala	ID9649	26/11/2016
308	23/11/2016	27/2/2017	Great SA Koala Count 2016	-35.01424	138.656955	Koala	ID9649	26/11/2016
309	23/11/2016	27/2/2017	Great SA Koala Count 2016	-35.012593	138.655736	Koala	ID9649	26/11/2016
310	23/11/2016	27/2/2017	Great SA Koala Count 2016	-35.012638	138.655747	Koala	ID9649	26/11/2016
311	23/11/2016	27/2/2017	Great SA Koala Count 2016	-35.011765	138.651963	Koala	ID9649	26/11/2016
312	23/11/2016	27/2/2017	Great SA Koala Count 2016	-35.008632	138.648022	Koala	ID9649	26/11/2016
313	23/11/2016	27/2/2017	Great SA Koala Count 2016	-35.008624	138.648025	Koala	ID9649	26/11/2016
314	23/11/2016	27/2/2017	Great SA Koala Count 2016	-34.913517	138.699854	Koala	ID2077	27/11/2016
315	23/11/2016	27/2/2017	Great SA Koala Count 2016	-34.911606	138.698954	Koala	ID2077	27/11/2016
316	23/11/2016	27/2/2017	Great SA Koala Count 2016	-34.909314	138.69958	Koala	ID2077	27/11/2016
317	23/11/2016	27/2/2017	Great SA Koala Count 2016	-34.910626	138.704883	Koala	ID2077	27/11/2016
318	23/11/2016	27/2/2017	Great SA Koala Count 2016	-34.910905	138.704927	Koala	ID2077	27/11/2016
319	23/11/2016	27/2/2017	Great SA Koala Count 2016	-34.91136	138.704205	Koala	ID2077	27/11/2016
320	23/11/2016	27/2/2017	Great SA Koala Count 2016	-34.913835	138.701317	Koala	ID2077	27/11/2016
321	23/11/2016	27/2/2017	Great SA Koala Count 2016	-35.005502	138.728041	Koala	ID6014	26/11/2016
322	23/11/2016	27/2/2017	Great SA Koala Count 2016	-35.005527	138.727991	Koala	ID6014	26/11/2016
323	23/11/2016	27/2/2017	Great SA Koala Count 2016	-35.008661	138.742267	Koala	ID6657	27/11/2016
324	23/11/2016	27/2/2017	Great SA Koala Count 2016	-34.968535	138.656505	Koala	ID7378	27/11/2016
325	23/11/2016	27/2/2017	Great SA Koala Count 2016	-34.966803	138.655077	Koala	ID7378	27/11/2016
326	23/11/2016	27/2/2017	Great SA Koala Count 2016	-34.966815	138.654866	Koala	ID7378	27/11/2016
327	23/11/2016	27/2/2017	Great SA Koala Count 2016	-34.964032	138.656868	Koala	ID7378	27/11/2016
328	23/11/2016	27/2/2017	Great SA Koala Count 2016	-34.965627	138.656767	Koala	ID7378	27/11/2016
329	23/11/2016	27/2/2017	Great SA Koala Count 2016	-35.030235	138.656549	Koala	ID2312	26/11/2016
330	23/11/2016	27/2/2017	Great SA Koala Count 2016	-35.030198	138.656413	Koala	ID2312	26/11/2016
331	23/11/2016	27/2/2017	Great SA Koala Count 2016	-35.029746	138.656433	Koala	ID2312	26/11/2016
332	23/11/2016	27/2/2017	Great SA Koala Count 2016	-35.029043	138.657	Koala	ID2312	26/11/2016
333	23/11/2016	27/2/2017	Great SA Koala Count 2016	-35.030754	138.657184	Koala	ID2312	27/11/2016
334	23/11/2016	27/2/2017	Great SA Koala Count 2016	-35.028958	138.656433	Koala	ID2312	27/11/2016
335	23/11/2016	27/2/2017	Great SA Koala Count 2016	-35.02861	138.656144	Koala	ID2312	27/11/2016
336	23/11/2016	27/2/2017	Great SA Koala Count 2016	-34.999227	138.688182	Koala	ID1184	27/11/2016
337	23/11/2016	27/2/2017	Great SA Koala Count 2016	-35.011019	138.633406	Koala	ID8932	27/11/2016
338	23/11/2016	27/2/2017	Great SA Koala Count 2016	-35.011179	138.629647	Koala	ID8932	27/11/2016
339	23/11/2016	27/2/2017	Great SA Koala Count 2016	-35.014951	138.628394	Koala	ID8932	27/11/2016
340	23/11/2016	27/2/2017	Great SA Koala Count 2016	-35.952429	136.736547	Koala	ID1412	26/11/2016
341	23/11/2016	27/2/2017	Great SA Koala Count 2016	-35.949828	136.739608	Koala	ID1412	26/11/2016
342	23/11/2016	27/2/2017	Great SA Koala Count 2016	-35.949958	136.739417	Koala	ID1412	26/11/2016
343	23/11/2016	27/2/2017	Great SA Koala Count 2016	-34.696244	138.83793	Koala	ID5722	27/11/2016
344	23/11/2016	27/2/2017	Great SA Koala Count 2016	-35.007916	138.736312	Koala	ID2332	27/11/2016
345	23/11/2016	27/2/2017	Great SA Koala Count 2016	-34.93459	138.703544	Koala	ID5874	27/11/2016
346	23/11/2016	27/2/2017	Great SA Koala Count 2016	-34.934959	138.704212	Koala	ID5874	27/11/2016
347	23/11/2016	27/2/2017	Great SA Koala Count 2016	-34.935104	138.7044	Koala	ID5874	27/11/2016
348	23/11/2016	27/2/2017	Great SA Koala Count 2016	-34.936231	138.705598	Koala	ID5874	27/11/2016
349	23/11/2016	27/2/2017	Great SA Koala Count 2016	-34.950497	138.678264	Koala	ID1563	27/11/2016
350	23/11/2016	27/2/2017	Great SA Koala Count 2016	-34.951117000000004	138.679131	Koala	ID1563	27/11/2016
351	23/11/2016	27/2/2017	Great SA Koala Count 2016	-34.951189	138.671759	Koala	ID4798	26/11/2016
352	23/11/2016	27/2/2017	Great SA Koala Count 2016	-34.949701	138.675292	Koala	ID4798	26/11/2016
353	23/11/2016	27/2/2017	Great SA Koala Count 2016	-34.953818	138.682141	Koala	ID4798	26/11/2016
354	23/11/2016	27/2/2017	Great SA Koala Count 2016	-34.954093	138.684122	Koala	ID4798	26/11/2016
355	23/11/2016	27/2/2017	Great SA Koala Count 2016	-34.953965	138.685198	Koala	ID4798	26/11/2016
356	23/11/2016	27/2/2017	Great SA Koala Count 2016	-34.953499	138.686078	Koala	ID4798	26/11/2016
357	23/11/2016	27/2/2017	Great SA Koala Count 2016	-34.95372	138.688604	Koala	ID4798	26/11/2016
358	23/11/2016	27/2/2017	Great SA Koala Count 2016	-34.954256	138.690092	Koala	ID4798	26/11/2016
359	23/11/2016	27/2/2017	Great SA Koala Count 2016	-34.95585	138.692726	Koala	ID4798	26/11/2016
360	23/11/2016	27/2/2017	Great SA Koala Count 2016	-34.95611	138.693319	Koala	ID4798	26/11/2016
361	23/11/2016	27/2/2017	Great SA Koala Count 2016	-34.956345	138.693644	Koala	ID4798	26/11/2016
362	23/11/2016	27/2/2017	Great SA Koala Count 2016	-34.956303	138.693672	Koala	ID4798	26/11/2016
363	23/11/2016	27/2/2017	Great SA Koala Count 2016	-34.956246	138.693683	Koala	ID4798	26/11/2016
364	23/11/2016	27/2/2017	Great SA Koala Count 2016	-34.957269	138.694378	Koala	ID4798	26/11/2016
365	23/11/2016	27/2/2017	Great SA Koala Count 2016	-34.957819	138.694816	Koala	ID4798	26/11/2016
366	23/11/2016	27/2/2017	Great SA Koala Count 2016	-34.957819	138.694816	Koala	ID4798	26/11/2016
367	23/11/2016	27/2/2017	Great SA Koala Count 2016	-34.95779	138.694787	Koala	ID4798	26/11/2016
368	23/11/2016	27/2/2017	Great SA Koala Count 2016	-34.958084	138.695882	Koala	ID4798	26/11/2016
369	23/11/2016	27/2/2017	Great SA Koala Count 2016	-34.958666	138.696951	Koala	ID4798	26/11/2016
370	23/11/2016	27/2/2017	Great SA Koala Count 2016	-34.95871	138.698087	Koala	ID4798	26/11/2016
371	23/11/2016	27/2/2017	Great SA Koala Count 2016	-34.958746	138.69809	Koala	ID4798	26/11/2016
372	23/11/2016	27/2/2017	Great SA Koala Count 2016	-34.958693	138.698841	Koala	ID4798	26/11/2016
373	23/11/2016	27/2/2017	Great SA Koala Count 2016	-34.959369	138.700078	Koala	ID4798	26/11/2016
374	23/11/2016	27/2/2017	Great SA Koala Count 2016	-34.96171	138.700798	Koala	ID4798	26/11/2016
375	23/11/2016	27/2/2017	Great SA Koala Count 2016	-34.963109	138.700416	Koala	ID4798	26/11/2016
376	23/11/2016	27/2/2017	Great SA Koala Count 2016	-34.965614	138.70433	Koala	ID4798	26/11/2016
377	23/11/2016	27/2/2017	Great SA Koala Count 2016	-34.964841	138.701354	Koala	ID4798	26/11/2016
378	23/11/2016	27/2/2017	Great SA Koala Count 2016	-34.964187	138.700254	Koala	ID4798	26/11/2016
379	23/11/2016	27/2/2017	Great SA Koala Count 2016	-34.964196	138.700303	Koala	ID4798	26/11/2016
380	23/11/2016	27/2/2017	Great SA Koala Count 2016	-34.964236	138.700252	Koala	ID4798	26/11/2016
381	23/11/2016	27/2/2017	Great SA Koala Count 2016	-34.961959	138.694987	Koala	ID4798	26/11/2016
382	23/11/2016	27/2/2017	Great SA Koala Count 2016	-34.961499	138.693634	Koala	ID4798	26/11/2016
383	23/11/2016	27/2/2017	Great SA Koala Count 2016	-34.959122	138.692123	Koala	ID4798	26/11/2016
384	23/11/2016	27/2/2017	Great SA Koala Count 2016	-34.959295	138.691523	Koala	ID4798	26/11/2016
385	23/11/2016	27/2/2017	Great SA Koala Count 2016	-34.958675	138.690001	Koala	ID4798	26/11/2016
386	23/11/2016	27/2/2017	Great SA Koala Count 2016	-34.95681	138.686671	Koala	ID4798	26/11/2016
387	23/11/2016	27/2/2017	Great SA Koala Count 2016	-34.957101	138.68648	Koala	ID4798	26/11/2016
388	23/11/2016	27/2/2017	Great SA Koala Count 2016	-34.955478	138.680771	Koala	ID4798	26/11/2016
389	23/11/2016	27/2/2017	Great SA Koala Count 2016	-34.954961	138.676505	Koala	ID4798	26/11/2016
390	23/11/2016	27/2/2017	Great SA Koala Count 2016	-34.956513	138.682721	Koala	ID4798	26/11/2016
391	23/11/2016	27/2/2017	Great SA Koala Count 2016	-34.958115	138.686597	Koala	ID4798	26/11/2016
392	23/11/2016	27/2/2017	Great SA Koala Count 2016	-34.958136	138.686761	Koala	ID4798	26/11/2016
393	23/11/2016	27/2/2017	Great SA Koala Count 2016	-34.959948	138.686439	Koala	ID4798	26/11/2016
394	23/11/2016	27/2/2017	Great SA Koala Count 2016	-34.959865	138.686075	Koala	ID4798	26/11/2016
395	23/11/2016	27/2/2017	Great SA Koala Count 2016	-34.959569	138.68478	Koala	ID4798	26/11/2016
396	23/11/2016	27/2/2017	Great SA Koala Count 2016	-34.958451	138.679334	Koala	ID4798	26/11/2016
397	23/11/2016	27/2/2017	Great SA Koala Count 2016	-34.959369	138.67785	Koala	ID4798	26/11/2016
398	23/11/2016	27/2/2017	Great SA Koala Count 2016	-34.960296	138.679172	Koala	ID4798	26/11/2016
399	23/11/2016	27/2/2017	Great SA Koala Count 2016	-34.962988	138.681055	Koala	ID4798	26/11/2016
400	23/11/2016	27/2/2017	Great SA Koala Count 2016	-34.962745	138.681625	Koala	ID4798	26/11/2016
401	23/11/2016	27/2/2017	Great SA Koala Count 2016	-34.961897	138.683427	Koala	ID4798	26/11/2016
402	23/11/2016	27/2/2017	Great SA Koala Count 2016	-34.962598	138.686654	Koala	ID4798	26/11/2016
403	23/11/2016	27/2/2017	Great SA Koala Count 2016	-34.963326	138.698286	Koala	ID4798	26/11/2016
404	23/11/2016	27/2/2017	Great SA Koala Count 2016	-34.963259	138.698231	Koala	ID4798	26/11/2016
405	23/11/2016	27/2/2017	Great SA Koala Count 2016	-34.963173	138.697802	Koala	ID4798	26/11/2016
406	23/11/2016	27/2/2017	Great SA Koala Count 2016	-34.962952	138.698168	Koala	ID4798	26/11/2016
407	23/11/2016	27/2/2017	Great SA Koala Count 2016	-34.960504	138.710076	Koala	ID4798	26/11/2016
408	23/11/2016	27/2/2017	Great SA Koala Count 2016	-34.960273	138.709831	Koala	ID4798	26/11/2016
409	23/11/2016	27/2/2017	Great SA Koala Count 2016	-34.960285	138.709809	Koala	ID4798	26/11/2016
410	23/11/2016	27/2/2017	Great SA Koala Count 2016	-34.960161	138.709655	Koala	ID4798	26/11/2016
411	23/11/2016	27/2/2017	Great SA Koala Count 2016	-34.959954	138.709203	Koala	ID4798	26/11/2016
412	23/11/2016	27/2/2017	Great SA Koala Count 2016	-34.956319	138.699388	Koala	ID4798	26/11/2016
413	23/11/2016	27/2/2017	Great SA Koala Count 2016	-34.9566	138.697209	Koala	ID4798	26/11/2016
414	23/11/2016	27/2/2017	Great SA Koala Count 2016	-34.957049	138.697586	Koala	ID4798	26/11/2016
415	23/11/2016	27/2/2017	Great SA Koala Count 2016	-34.957099	138.697654	Koala	ID4798	26/11/2016
416	23/11/2016	27/2/2017	Great SA Koala Count 2016	-34.957108	138.697644	Koala	ID4798	26/11/2016
417	23/11/2016	27/2/2017	Great SA Koala Count 2016	-34.955024	138.698721	Koala	ID4798	26/11/2016
418	23/11/2016	27/2/2017	Great SA Koala Count 2016	-34.954799	138.698502	Koala	ID4798	26/11/2016
419	23/11/2016	27/2/2017	Great SA Koala Count 2016	-34.954453	138.697832	Koala	ID4798	26/11/2016
420	23/11/2016	27/2/2017	Great SA Koala Count 2016	-34.954453	138.697832	Koala	ID4798	26/11/2016
421	23/11/2016	27/2/2017	Great SA Koala Count 2016	-34.954203	138.697311	Koala	ID4798	26/11/2016
422	23/11/2016	27/2/2017	Great SA Koala Count 2016	-34.956099	138.695715	Koala	ID4798	26/11/2016
423	23/11/2016	27/2/2017	Great SA Koala Count 2016	-34.956088	138.695691	Koala	ID4798	26/11/2016
424	23/11/2016	27/2/2017	Great SA Koala Count 2016	-34.957792	138.696806	Koala	ID4798	26/11/2016
425	23/11/2016	27/2/2017	Great SA Koala Count 2016	-34.958032	138.697431	Koala	ID4798	26/11/2016
426	23/11/2016	27/2/2017	Great SA Koala Count 2016	-34.958141	138.697918	Koala	ID4798	26/11/2016
427	23/11/2016	27/2/2017	Great SA Koala Count 2016	-34.958141	138.697918	Koala	ID4798	26/11/2016
428	23/11/2016	27/2/2017	Great SA Koala Count 2016	-34.958078	138.697425	Koala	ID4798	26/11/2016
429	23/11/2016	27/2/2017	Great SA Koala Count 2016	-34.957158	138.696348	Koala	ID4798	26/11/2016
430	23/11/2016	27/2/2017	Great SA Koala Count 2016	-34.957362	138.695307	Koala	ID4798	26/11/2016
431	23/11/2016	27/2/2017	Great SA Koala Count 2016	-34.957262	138.694874	Koala	ID4798	26/11/2016
432	23/11/2016	27/2/2017	Great SA Koala Count 2016	-34.95757	138.694882	Koala	ID4798	26/11/2016
433	23/11/2016	27/2/2017	Great SA Koala Count 2016	-34.95757	138.694882	Koala	ID4798	26/11/2016
434	23/11/2016	27/2/2017	Great SA Koala Count 2016	-34.957762	138.695063	Koala	ID4798	26/11/2016
435	23/11/2016	27/2/2017	Great SA Koala Count 2016	-34.953882	138.689355	Koala	ID4798	26/11/2016
436	23/11/2016	27/2/2017	Great SA Koala Count 2016	-34.953454	138.685959	Koala	ID4798	26/11/2016
437	23/11/2016	27/2/2017	Great SA Koala Count 2016	-34.953687	138.685832	Koala	ID4798	26/11/2016
438	23/11/2016	27/2/2017	Great SA Koala Count 2016	-34.949715	138.67565	Koala	ID4798	26/11/2016
439	23/11/2016	27/2/2017	Great SA Koala Count 2016	-34.972298	138.664781	Koala	ID4798	27/11/2016
440	23/11/2016	27/2/2017	Great SA Koala Count 2016	-34.972658	138.669363	Koala	ID4798	27/11/2016
441	23/11/2016	27/2/2017	Great SA Koala Count 2016	-34.975245	138.672619	Koala	ID4798	27/11/2016
442	23/11/2016	27/2/2017	Great SA Koala Count 2016	-34.974439	138.673194	Koala	ID4798	27/11/2016
443	23/11/2016	27/2/2017	Great SA Koala Count 2016	-34.973181	138.679616	Koala	ID4798	27/11/2016
444	23/11/2016	27/2/2017	Great SA Koala Count 2016	-34.973118	138.67957	Koala	ID4798	27/11/2016
445	23/11/2016	27/2/2017	Great SA Koala Count 2016	-34.972595	138.679165	Koala	ID4798	27/11/2016
446	23/11/2016	27/2/2017	Great SA Koala Count 2016	-34.97106	138.677628	Koala	ID4798	27/11/2016
447	23/11/2016	27/2/2017	Great SA Koala Count 2016	-34.962917	138.670125	Koala	ID4798	27/11/2016
448	23/11/2016	27/2/2017	Great SA Koala Count 2016	-34.966731	138.654777	Koala	ID4798	27/11/2016
449	23/11/2016	27/2/2017	Great SA Koala Count 2016	-34.965287	138.665144	Koala	ID4798	27/11/2016
450	23/11/2016	27/2/2017	Great SA Koala Count 2016	-34.965289	138.665199	Koala	ID4798	27/11/2016
451	23/11/2016	27/2/2017	Great SA Koala Count 2016	-34.964298	138.665819	Koala	ID4798	27/11/2016
452	23/11/2016	27/2/2017	Great SA Koala Count 2016	-34.965635	138.656578	Koala	ID4798	27/11/2016
453	23/11/2016	27/2/2017	Great SA Koala Count 2016	-34.962982	138.657998	Koala	ID4798	27/11/2016
454	23/11/2016	27/2/2017	Great SA Koala Count 2016	-34.963052	138.660255	Koala	ID4798	27/11/2016
455	23/11/2016	27/2/2017	Great SA Koala Count 2016	-34.964751	138.673224	Koala	ID4798	27/11/2016
456	23/11/2016	27/2/2017	Great SA Koala Count 2016	-34.964742	138.673242	Koala	ID4798	27/11/2016
457	23/11/2016	27/2/2017	Great SA Koala Count 2016	-34.978806	138.686499	Koala	ID4798	27/11/2016
458	23/11/2016	27/2/2017	Great SA Koala Count 2016	-34.981007	138.672177	Koala	ID4798	27/11/2016
459	23/11/2016	27/2/2017	Great SA Koala Count 2016	-34.977133	138.675766	Koala	ID4798	27/11/2016
460	23/11/2016	27/2/2017	Great SA Koala Count 2016	-34.97614	138.674725	Koala	ID4798	27/11/2016
461	23/11/2016	27/2/2017	Great SA Koala Count 2016	-34.97366	138.666494	Koala	ID4798	27/11/2016
462	23/11/2016	27/2/2017	Great SA Koala Count 2016	-35.01026	138.640032	Koala	ID5255	27/11/2016
463	23/11/2016	27/2/2017	Great SA Koala Count 2016	-35.000518	138.751616	Koala	ID4580	27/11/2016
464	23/11/2016	27/2/2017	Great SA Koala Count 2016	-34.999562	138.75149	Koala	ID4580	27/11/2016
465	23/11/2016	27/2/2017	Great SA Koala Count 2016	-34.998268	138.750872	Koala	ID4580	27/11/2016
466	23/11/2016	27/2/2017	Great SA Koala Count 2016	-34.997986	138.750714	Koala	ID4580	27/11/2016
467	23/11/2016	27/2/2017	Great SA Koala Count 2016	-34.997397	138.751052	Koala	ID4580	27/11/2016
468	23/11/2016	27/2/2017	Great SA Koala Count 2016	-34.997411	138.751071	Koala	ID4580	27/11/2016
469	23/11/2016	27/2/2017	Great SA Koala Count 2016	-34.997698	138.751801	Koala	ID4580	27/11/2016
470	23/11/2016	27/2/2017	Great SA Koala Count 2016	-35.084921	138.613707	Koala	ID4128	26/11/2016
471	23/11/2016	27/2/2017	Great SA Koala Count 2016	-35.084287	138.613402	Koala	ID4128	27/11/2016
472	23/11/2016	27/2/2017	Great SA Koala Count 2016	-35.084341	138.613391	Koala	ID4128	27/11/2016
473	23/11/2016	27/2/2017	Great SA Koala Count 2016	-35.084274	138.613316	Koala	ID4128	27/11/2016
474	23/11/2016	27/2/2017	Great SA Koala Count 2016	-34.871491	138.707816	Koala	ID7600	27/11/2016
475	23/11/2016	27/2/2017	Great SA Koala Count 2016	-34.872264	138.706027	Koala	ID7600	27/11/2016
476	23/11/2016	27/2/2017	Great SA Koala Count 2016	-34.872271	138.705727	Koala	ID7600	27/11/2016
477	23/11/2016	27/2/2017	Great SA Koala Count 2016	-34.872342	138.705515	Koala	ID7600	27/11/2016
478	23/11/2016	27/2/2017	Great SA Koala Count 2016	-34.872401	138.704876	Koala	ID7600	27/11/2016
479	23/11/2016	27/2/2017	Great SA Koala Count 2016	-34.872377	138.704973	Koala	ID7600	27/11/2016
480	23/11/2016	27/2/2017	Great SA Koala Count 2016	-34.903228	138.702514	Koala	ID5712	26/11/2016
481	23/11/2016	27/2/2017	Great SA Koala Count 2016	-34.99094	138.659217	Koala	ID3985	26/11/2016
482	23/11/2016	27/2/2017	Great SA Koala Count 2016	-34.988622	138.656434	Koala	ID3985	26/11/2016
483	23/11/2016	27/2/2017	Great SA Koala Count 2016	-34.997817	138.627768	Koala	ID3985	26/11/2016
484	23/11/2016	27/2/2017	Great SA Koala Count 2016	-35.01178	138.651982	Koala	ID3985	26/11/2016
485	23/11/2016	27/2/2017	Great SA Koala Count 2016	-35.011825	138.652114	Koala	ID3985	26/11/2016
486	23/11/2016	27/2/2017	Great SA Koala Count 2016	-35.012628	138.655739	Koala	ID3985	26/11/2016
487	23/11/2016	27/2/2017	Great SA Koala Count 2016	-35.012051	138.654018	Koala	ID3985	26/11/2016
488	23/11/2016	27/2/2017	Great SA Koala Count 2016	-35.009686	138.650708	Koala	ID3985	26/11/2016
489	23/11/2016	27/2/2017	Great SA Koala Count 2016	-35.009703	138.65277	Koala	ID3985	26/11/2016
490	23/11/2016	27/2/2017	Great SA Koala Count 2016	-34.91307	138.725536	Koala	ID3985	27/11/2016
491	23/11/2016	27/2/2017	Great SA Koala Count 2016	-34.910775	138.729743	Koala	ID3985	27/11/2016
492	23/11/2016	27/2/2017	Great SA Koala Count 2016	-34.910808	138.729727	Koala	ID3985	27/11/2016
493	23/11/2016	27/2/2017	Great SA Koala Count 2016	-34.827568	138.765443	Koala	ID9548	26/11/2016
494	23/11/2016	27/2/2017	Great SA Koala Count 2016	-34.827319	138.766712	Koala	ID9548	26/11/2016
495	23/11/2016	27/2/2017	Great SA Koala Count 2016	-34.827556	138.765439	Koala	ID9548	27/11/2016
496	23/11/2016	27/2/2017	Great SA Koala Count 2016	-34.879964	138.648821	Koala	ID1278	27/11/2016
497	23/11/2016	27/2/2017	Great SA Koala Count 2016	-34.87627	138.64817	Koala	ID1278	27/11/2016
498	23/11/2016	27/2/2017	Great SA Koala Count 2016	-34.876594	138.648329	Koala	ID1278	27/11/2016
499	23/11/2016	27/2/2017	Great SA Koala Count 2016	-34.882847	138.654291	Koala	ID1278	27/11/2016
500	23/11/2016	27/2/2017	Great SA Koala Count 2016	-35.048951	138.600108	Koala	ID5088	26/11/2016
501	23/11/2016	27/2/2017	Great SA Koala Count 2016	-35.049117	138.609313	Koala	ID5088	26/11/2016
502	23/11/2016	27/2/2017	Great SA Koala Count 2016	-35.048416	138.610953	Koala	ID5088	26/11/2016
503	23/11/2016	27/2/2017	Great SA Koala Count 2016	-35.049947	138.608271	Koala	ID5088	26/11/2016
504	23/11/2016	27/2/2017	Great SA Koala Count 2016	-35.004542	138.670256	Koala	ID5365	26/11/2016
505	23/11/2016	27/2/2017	Great SA Koala Count 2016	-35.004139	138.67087	Koala	ID5365	26/11/2016
506	23/11/2016	27/2/2017	Great SA Koala Count 2016	-35.004144	138.670838	Koala	ID5365	26/11/2016
507	23/11/2016	27/2/2017	Great SA Koala Count 2016	-35.002833	138.671575	Koala	ID5365	26/11/2016
508	23/11/2016	27/2/2017	Great SA Koala Count 2016	-35.004541	138.670797	Koala	ID5365	27/11/2016
509	23/11/2016	27/2/2017	Great SA Koala Count 2016	-35.00349	138.671238	Koala	ID5365	27/11/2016
510	23/11/2016	27/2/2017	Great SA Koala Count 2016	-35.004063	138.672175	Koala	ID5365	27/11/2016
511	23/11/2016	27/2/2017	Great SA Koala Count 2016	-35.010858	138.625191	Koala	ID5054	26/11/2016
512	23/11/2016	27/2/2017	Great SA Koala Count 2016	-34.963421	138.670741	Koala	ID7789	27/11/2016
513	23/11/2016	27/2/2017	Great SA Koala Count 2016	-34.972068	138.678492	Koala	ID7789	27/11/2016
514	23/11/2016	27/2/2017	Great SA Koala Count 2016	-34.973127	138.679555	Koala	ID7789	27/11/2016
515	23/11/2016	27/2/2017	Great SA Koala Count 2016	-35.004616	138.637821	Koala	ID7490	27/11/2016
516	23/11/2016	27/2/2017	Great SA Koala Count 2016	-35.005502	138.638043	Koala	ID7490	27/11/2016
517	23/11/2016	27/2/2017	Great SA Koala Count 2016	-35.006634	138.638562	Koala	ID7490	27/11/2016
518	23/11/2016	27/2/2017	Great SA Koala Count 2016	-35.00594	138.641997	Koala	ID7490	27/11/2016
519	23/11/2016	27/2/2017	Great SA Koala Count 2016	-35.005824	138.642319	Koala	ID7490	27/11/2016
520	23/11/2016	27/2/2017	Great SA Koala Count 2016	-35.005387	138.64309	Koala	ID7490	27/11/2016
521	23/11/2016	27/2/2017	Great SA Koala Count 2016	-35.005043	138.643726	Koala	ID7490	27/11/2016
522	23/11/2016	27/2/2017	Great SA Koala Count 2016	-35.005022	138.644423	Koala	ID7490	27/11/2016
523	23/11/2016	27/2/2017	Great SA Koala Count 2016	-35.004072	138.646002	Koala	ID7490	27/11/2016
524	23/11/2016	27/2/2017	Great SA Koala Count 2016	-35.004537	138.649897	Koala	ID7490	27/11/2016
525	23/11/2016	27/2/2017	Great SA Koala Count 2016	-35.005262	138.654743	Koala	ID7490	27/11/2016
526	23/11/2016	27/2/2017	Great SA Koala Count 2016	-35.004458	138.658302	Koala	ID7490	27/11/2016
527	23/11/2016	27/2/2017	Great SA Koala Count 2016	-35.004622	138.658861	Koala	ID7490	27/11/2016
528	23/11/2016	27/2/2017	Great SA Koala Count 2016	-35.006666	138.659478	Koala	ID7490	27/11/2016
529	23/11/2016	27/2/2017	Great SA Koala Count 2016	-35.007127	138.659515	Koala	ID7490	27/11/2016
530	23/11/2016	27/2/2017	Great SA Koala Count 2016	-35.007325	138.659443	Koala	ID7490	27/11/2016
531	23/11/2016	27/2/2017	Great SA Koala Count 2016	-35.007413	138.661963	Koala	ID7490	27/11/2016
532	23/11/2016	27/2/2017	Great SA Koala Count 2016	-35.008864	138.668348	Koala	ID7490	27/11/2016
533	23/11/2016	27/2/2017	Great SA Koala Count 2016	-35.00922	138.669502	Koala	ID7490	27/11/2016
534	23/11/2016	27/2/2017	Great SA Koala Count 2016	-35.012433	138.656988	Koala	ID7490	27/11/2016
535	23/11/2016	27/2/2017	Great SA Koala Count 2016	-35.011921	138.654879	Koala	ID7490	27/11/2016
536	23/11/2016	27/2/2017	Great SA Koala Count 2016	-35.011693	138.654137	Koala	ID7490	27/11/2016
537	23/11/2016	27/2/2017	Great SA Koala Count 2016	-35.011051	138.652897	Koala	ID7490	27/11/2016
538	23/11/2016	27/2/2017	Great SA Koala Count 2016	-35.00973	138.652358	Koala	ID7490	27/11/2016
539	23/11/2016	27/2/2017	Great SA Koala Count 2016	-35.009816	138.653045	Koala	ID7490	27/11/2016
540	23/11/2016	27/2/2017	Great SA Koala Count 2016	-35.009523	138.653118	Koala	ID7490	27/11/2016
541	23/11/2016	27/2/2017	Great SA Koala Count 2016	-35.009289	138.647799	Koala	ID7490	27/11/2016
542	23/11/2016	27/2/2017	Great SA Koala Count 2016	-35.009542	138.637499	Koala	ID7490	27/11/2016
543	23/11/2016	27/2/2017	Great SA Koala Count 2016	-35.001979	138.638002	Koala	ID7490	27/11/2016
544	23/11/2016	27/2/2017	Great SA Koala Count 2016	-34.99949	138.650832	Koala	ID4200	26/11/2016
545	23/11/2016	27/2/2017	Great SA Koala Count 2016	-35.004557	138.653987	Koala	ID4200	26/11/2016
546	23/11/2016	27/2/2017	Great SA Koala Count 2016	-35.004611	138.654684	Koala	ID4200	26/11/2016
547	23/11/2016	27/2/2017	Great SA Koala Count 2016	-35.004651	138.654686	Koala	ID4200	26/11/2016
548	23/11/2016	27/2/2017	Great SA Koala Count 2016	-35.006087	138.65564	Koala	ID4200	26/11/2016
549	23/11/2016	27/2/2017	Great SA Koala Count 2016	-35.00547	138.655757	Koala	ID4200	26/11/2016
550	23/11/2016	27/2/2017	Great SA Koala Count 2016	-35.004837	138.655782	Koala	ID4200	26/11/2016
551	23/11/2016	27/2/2017	Great SA Koala Count 2016	-35.004702	138.659083	Koala	ID4200	26/11/2016
552	23/11/2016	27/2/2017	Great SA Koala Count 2016	-35.005181	138.660087	Koala	ID4200	26/11/2016
553	23/11/2016	27/2/2017	Great SA Koala Count 2016	-35.00488	138.659693	Koala	ID4200	26/11/2016
554	23/11/2016	27/2/2017	Great SA Koala Count 2016	-35.005445	138.660047	Koala	ID4200	26/11/2016
555	23/11/2016	27/2/2017	Great SA Koala Count 2016	-35.006529	138.659466	Koala	ID4200	26/11/2016
556	23/11/2016	27/2/2017	Great SA Koala Count 2016	-35.0067	138.659453	Koala	ID4200	26/11/2016
557	23/11/2016	27/2/2017	Great SA Koala Count 2016	-35.006723	138.659443	Koala	ID4200	26/11/2016
558	23/11/2016	27/2/2017	Great SA Koala Count 2016	-35.007056	138.65948	Koala	ID4200	26/11/2016
559	23/11/2016	27/2/2017	Great SA Koala Count 2016	-35.051306	138.687007	Koala	ID3265	26/11/2016
560	23/11/2016	27/2/2017	Great SA Koala Count 2016	-35.051584	138.68691	Koala	ID3265	26/11/2016
561	23/11/2016	27/2/2017	Great SA Koala Count 2016	-35.052516	138.687889	Koala	ID3265	26/11/2016
562	23/11/2016	27/2/2017	Great SA Koala Count 2016	-35.008824	138.668061	Koala	ID1617	27/11/2016
563	23/11/2016	27/2/2017	Great SA Koala Count 2016	-35.008832	138.668074	Koala	ID1617	27/11/2016
564	23/11/2016	27/2/2017	Great SA Koala Count 2016	-35.00857	138.667866	Koala	ID1617	27/11/2016
565	23/11/2016	27/2/2017	Great SA Koala Count 2016	-35.007491	138.661998	Koala	ID1617	27/11/2016
566	23/11/2016	27/2/2017	Great SA Koala Count 2016	-35.007453	138.659398	Koala	ID1617	27/11/2016
567	23/11/2016	27/2/2017	Great SA Koala Count 2016	-35.007401	138.659391	Koala	ID1617	27/11/2016
568	23/11/2016	27/2/2017	Great SA Koala Count 2016	-35.006672	138.659539	Koala	ID1617	27/11/2016
569	23/11/2016	27/2/2017	Great SA Koala Count 2016	-35.005384	138.659725	Koala	ID1617	27/11/2016
570	23/11/2016	27/2/2017	Great SA Koala Count 2016	-35.005426	138.659815	Koala	ID1617	27/11/2016
571	23/11/2016	27/2/2017	Great SA Koala Count 2016	-35.004359	138.660061	Koala	ID1617	27/11/2016
572	23/11/2016	27/2/2017	Great SA Koala Count 2016	-35.004359	138.659999	Koala	ID1617	27/11/2016
573	23/11/2016	27/2/2017	Great SA Koala Count 2016	-35.00423	138.659954	Koala	ID1617	27/11/2016
574	23/11/2016	27/2/2017	Great SA Koala Count 2016	-35.005568	138.658896	Koala	ID1617	27/11/2016
575	23/11/2016	27/2/2017	Great SA Koala Count 2016	-35.005886	138.658764	Koala	ID1617	27/11/2016
576	23/11/2016	27/2/2017	Great SA Koala Count 2016	-35.00664	138.658175	Koala	ID1617	27/11/2016
577	23/11/2016	27/2/2017	Great SA Koala Count 2016	-35.006623	138.658175	Koala	ID1617	27/11/2016
578	23/11/2016	27/2/2017	Great SA Koala Count 2016	-35.007022	138.658598	Koala	ID1617	27/11/2016
579	23/11/2016	27/2/2017	Great SA Koala Count 2016	-35.008134	138.660452	Koala	ID1617	27/11/2016
580	23/11/2016	27/2/2017	Great SA Koala Count 2016	-35.00809	138.660318	Koala	ID1617	27/11/2016
581	23/11/2016	27/2/2017	Great SA Koala Count 2016	-35.008137	138.661454	Koala	ID1617	27/11/2016
582	23/11/2016	27/2/2017	Great SA Koala Count 2016	-35.008745	138.663926	Koala	ID1617	27/11/2016
583	23/11/2016	27/2/2017	Great SA Koala Count 2016	-35.008791	138.666503	Koala	ID1617	27/11/2016
584	23/11/2016	27/2/2017	Great SA Koala Count 2016	-35.008715	138.7249	Koala	ID2904	27/11/2016
585	23/11/2016	27/2/2017	Great SA Koala Count 2016	-35.029282	138.754314	Koala	ID2904	27/11/2016
586	23/11/2016	27/2/2017	Great SA Koala Count 2016	-34.990876	138.676045	Koala	ID9528	26/11/2016
587	23/11/2016	27/2/2017	Great SA Koala Count 2016	-34.991757	138.680898	Koala	ID9528	26/11/2016
588	23/11/2016	27/2/2017	Great SA Koala Count 2016	-34.991361	138.678463	Koala	ID9528	26/11/2016
589	23/11/2016	27/2/2017	Great SA Koala Count 2016	-34.991361	138.678463	Koala	ID9528	26/11/2016
590	23/11/2016	27/2/2017	Great SA Koala Count 2016	-34.991383	138.681332	Koala	ID9528	27/11/2016
591	23/11/2016	27/2/2017	Great SA Koala Count 2016	-34.975981	138.66944	Koala	ID1538	26/11/2016
592	23/11/2016	27/2/2017	Great SA Koala Count 2016	-34.973237	138.669243	Koala	ID1538	26/11/2016
593	23/11/2016	27/2/2017	Great SA Koala Count 2016	-34.90425	138.743453	Koala	ID4624	27/11/2016
594	23/11/2016	27/2/2017	Great SA Koala Count 2016	-34.924984	138.66748	Koala	ID7867	27/11/2016
595	23/11/2016	27/2/2017	Great SA Koala Count 2016	-34.998199	138.75084	Koala	ID4461	26/11/2016
596	23/11/2016	27/2/2017	Great SA Koala Count 2016	-34.997663	138.750626	Koala	ID4461	26/11/2016
597	23/11/2016	27/2/2017	Great SA Koala Count 2016	-34.997556	138.750702	Koala	ID4461	26/11/2016
598	23/11/2016	27/2/2017	Great SA Koala Count 2016	-34.997613	138.750952	Koala	ID4461	26/11/2016
599	23/11/2016	27/2/2017	Great SA Koala Count 2016	-34.997535	138.751156	Koala	ID4461	26/11/2016
600	23/11/2016	27/2/2017	Great SA Koala Count 2016	-34.997345	138.752345	Koala	ID4461	26/11/2016
601	23/11/2016	27/2/2017	Great SA Koala Count 2016	-34.999705	138.751511	Koala	ID4461	26/11/2016
602	23/11/2016	27/2/2017	Great SA Koala Count 2016	-35.00593	138.753158	Koala	ID4461	26/11/2016
603	23/11/2016	27/2/2017	Great SA Koala Count 2016	-35.007223	138.754108	Koala	ID4461	26/11/2016
604	23/11/2016	27/2/2017	Great SA Koala Count 2016	-35.054583	138.651226	Koala	ID6617	27/11/2016
605	23/11/2016	27/2/2017	Great SA Koala Count 2016	-34.90324	138.702614	Koala	ID7814	26/11/2016
606	23/11/2016	27/2/2017	Great SA Koala Count 2016	-34.930922	138.675108	Koala	ID7814	26/11/2016
607	23/11/2016	27/2/2017	Great SA Koala Count 2016	-34.930994	138.674994	Koala	ID7814	26/11/2016
608	23/11/2016	27/2/2017	Great SA Koala Count 2016	-34.931008	138.67503	Koala	ID7814	26/11/2016
609	23/11/2016	27/2/2017	Great SA Koala Count 2016	-35.00743	138.637321	Koala	ID7814	27/11/2016
610	23/11/2016	27/2/2017	Great SA Koala Count 2016	-35.005974	138.641985	Koala	ID7814	27/11/2016
611	23/11/2016	27/2/2017	Great SA Koala Count 2016	-35.007489	138.644811	Koala	ID7814	27/11/2016
612	23/11/2016	27/2/2017	Great SA Koala Count 2016	-35.008541	138.638411	Koala	ID7814	27/11/2016
613	23/11/2016	27/2/2017	Great SA Koala Count 2016	-35.008486	138.637409	Koala	ID7814	27/11/2016
614	23/11/2016	27/2/2017	Great SA Koala Count 2016	-35.008479	138.637395	Koala	ID7814	27/11/2016
615	23/11/2016	27/2/2017	Great SA Koala Count 2016	-34.951485	138.687165	Koala	ID7814	27/11/2016
616	23/11/2016	27/2/2017	Great SA Koala Count 2016	-34.9518	138.686411	Koala	ID7814	27/11/2016
617	23/11/2016	27/2/2017	Great SA Koala Count 2016	-34.951268	138.681889	Koala	ID7814	27/11/2016
618	23/11/2016	27/2/2017	Great SA Koala Count 2016	-34.950117	138.680791	Koala	ID7814	27/11/2016
619	23/11/2016	27/2/2017	Great SA Koala Count 2016	-34.948754	138.679579	Koala	ID7814	27/11/2016
620	23/11/2016	27/2/2017	Great SA Koala Count 2016	-34.961958	138.694812	Koala	ID8004	26/11/2016
621	23/11/2016	27/2/2017	Great SA Koala Count 2016	-34.958299	138.686684	Koala	ID8004	26/11/2016
622	23/11/2016	27/2/2017	Great SA Koala Count 2016	-34.959906	138.686398	Koala	ID8004	26/11/2016
623	23/11/2016	27/2/2017	Great SA Koala Count 2016	-34.959557	138.684828	Koala	ID8004	26/11/2016
624	23/11/2016	27/2/2017	Great SA Koala Count 2016	-34.89258	138.683763	Koala	ID7800	27/11/2016
625	23/11/2016	27/2/2017	Great SA Koala Count 2016	-34.896177	138.685471	Koala	ID7800	27/11/2016
626	23/11/2016	27/2/2017	Great SA Koala Count 2016	-34.902176	138.686939	Koala	ID7800	27/11/2016
627	23/11/2016	27/2/2017	Great SA Koala Count 2016	-34.897152	138.694647	Koala	ID7800	27/11/2016
628	23/11/2016	27/2/2017	Great SA Koala Count 2016	-34.90223	138.686888	Koala	ID7800	27/11/2016
629	23/11/2016	27/2/2017	Great SA Koala Count 2016	-34.902329	138.686852	Koala	ID7800	27/11/2016
630	23/11/2016	27/2/2017	Great SA Koala Count 2016	-34.902324	138.686856	Koala	ID7800	27/11/2016
631	23/11/2016	27/2/2017	Great SA Koala Count 2016	-34.895034	138.691021	Koala	ID7800	27/11/2016
632	23/11/2016	27/2/2017	Great SA Koala Count 2016	-34.895084	138.690996	Koala	ID7800	27/11/2016
633	23/11/2016	27/2/2017	Great SA Koala Count 2016	-35.00698	138.754016	Koala	ID4007	26/11/2016
634	23/11/2016	27/2/2017	Great SA Koala Count 2016	-35.012647	138.765963	Koala	ID4007	27/11/2016
635	23/11/2016	27/2/2017	Great SA Koala Count 2016	-34.989688	138.681229	Koala	ID7803	26/11/2016
636	23/11/2016	27/2/2017	Great SA Koala Count 2016	-34.991684	138.678133	Koala	ID7803	26/11/2016
637	23/11/2016	27/2/2017	Great SA Koala Count 2016	-34.991605	138.678162	Koala	ID7803	26/11/2016
638	23/11/2016	27/2/2017	Great SA Koala Count 2016	-34.990923	138.676145	Koala	ID7803	26/11/2016
639	23/11/2016	27/2/2017	Great SA Koala Count 2016	-34.923356	138.680671	Koala	ID3210	26/11/2016
640	23/11/2016	27/2/2017	Great SA Koala Count 2016	-34.820581	138.888645	Koala	ID3285	27/11/2016
641	23/11/2016	27/2/2017	Great SA Koala Count 2016	-34.954649	138.700337	Koala	ID6792	26/11/2016
642	23/11/2016	27/2/2017	Great SA Koala Count 2016	-34.956833	138.697244	Koala	ID6792	26/11/2016
643	23/11/2016	27/2/2017	Great SA Koala Count 2016	-34.957563	138.699709	Koala	ID6792	26/11/2016
644	23/11/2016	27/2/2017	Great SA Koala Count 2016	-34.958162	138.698963	Koala	ID6792	26/11/2016
645	23/11/2016	27/2/2017	Great SA Koala Count 2016	-34.95815	138.698122	Koala	ID6792	26/11/2016
646	23/11/2016	27/2/2017	Great SA Koala Count 2016	-34.958141	138.698	Koala	ID6792	26/11/2016
647	23/11/2016	27/2/2017	Great SA Koala Count 2016	-34.958083	138.697326	Koala	ID6792	26/11/2016
648	23/11/2016	27/2/2017	Great SA Koala Count 2016	-34.957092	138.696242	Koala	ID6792	26/11/2016
649	23/11/2016	27/2/2017	Great SA Koala Count 2016	-34.956275	138.695727	Koala	ID6792	26/11/2016
650	23/11/2016	27/2/2017	Great SA Koala Count 2016	-34.956085	138.69548700000001	Koala	ID6792	26/11/2016
651	23/11/2016	27/2/2017	Great SA Koala Count 2016	-34.95601	138.695558	Koala	ID6792	26/11/2016
652	23/11/2016	27/2/2017	Great SA Koala Count 2016	-34.955759	138.695655	Koala	ID6792	26/11/2016
653	23/11/2016	27/2/2017	Great SA Koala Count 2016	-34.955185	138.696083	Koala	ID6792	26/11/2016
654	23/11/2016	27/2/2017	Great SA Koala Count 2016	-34.954419	138.69777	Koala	ID6792	26/11/2016
655	23/11/2016	27/2/2017	Great SA Koala Count 2016	-34.954513	138.698167	Koala	ID6792	26/11/2016
656	23/11/2016	27/2/2017	Great SA Koala Count 2016	-34.954883	138.698534	Koala	ID6792	26/11/2016
657	23/11/2016	27/2/2017	Great SA Koala Count 2016	-34.953863	138.698491	Koala	ID6792	26/11/2016
658	23/11/2016	27/2/2017	Great SA Koala Count 2016	-34.873533	138.759296	Koala	ID8683	27/11/2016
659	23/11/2016	27/2/2017	Great SA Koala Count 2016	-35.004603	138.637448	Koala	ID6966	27/11/2016
660	23/11/2016	27/2/2017	Great SA Koala Count 2016	-35.00548	138.63804	Koala	ID6966	27/11/2016
661	23/11/2016	27/2/2017	Great SA Koala Count 2016	-35.006683	138.638588	Koala	ID6966	27/11/2016
662	23/11/2016	27/2/2017	Great SA Koala Count 2016	-35.005882	138.641898	Koala	ID6966	27/11/2016
663	23/11/2016	27/2/2017	Great SA Koala Count 2016	-35.005791	138.642219	Koala	ID6966	27/11/2016
664	23/11/2016	27/2/2017	Great SA Koala Count 2016	-35.005322	138.643076	Koala	ID6966	27/11/2016
665	23/11/2016	27/2/2017	Great SA Koala Count 2016	-35.004878	138.644445	Koala	ID6966	27/11/2016
666	23/11/2016	27/2/2017	Great SA Koala Count 2016	-35.004055	138.645911	Koala	ID6966	27/11/2016
667	23/11/2016	27/2/2017	Great SA Koala Count 2016	-35.004475	138.649916	Koala	ID6966	27/11/2016
668	23/11/2016	27/2/2017	Great SA Koala Count 2016	-35.005313	138.654697	Koala	ID6966	27/11/2016
669	23/11/2016	27/2/2017	Great SA Koala Count 2016	-35.004409	138.658327	Koala	ID6966	27/11/2016
670	23/11/2016	27/2/2017	Great SA Koala Count 2016	-35.004511	138.659041	Koala	ID6966	27/11/2016
671	23/11/2016	27/2/2017	Great SA Koala Count 2016	-35.006561	138.659217	Koala	ID6966	27/11/2016
672	23/11/2016	27/2/2017	Great SA Koala Count 2016	-35.00704	138.659437	Koala	ID6966	27/11/2016
673	23/11/2016	27/2/2017	Great SA Koala Count 2016	-35.007253	138.659511	Koala	ID6966	27/11/2016
674	23/11/2016	27/2/2017	Great SA Koala Count 2016	-35.007421	138.661929	Koala	ID6966	27/11/2016
675	23/11/2016	27/2/2017	Great SA Koala Count 2016	-35.008877	138.668279	Koala	ID6966	27/11/2016
676	23/11/2016	27/2/2017	Great SA Koala Count 2016	-35.009197	138.669401	Koala	ID6966	27/11/2016
677	23/11/2016	27/2/2017	Great SA Koala Count 2016	-35.012348	138.65686	Koala	ID6966	27/11/2016
678	23/11/2016	27/2/2017	Great SA Koala Count 2016	-35.011959	138.654914	Koala	ID6966	27/11/2016
679	23/11/2016	27/2/2017	Great SA Koala Count 2016	-35.011653	138.654133	Koala	ID6966	27/11/2016
680	23/11/2016	27/2/2017	Great SA Koala Count 2016	-35.011282	138.652905	Koala	ID6966	27/11/2016
681	23/11/2016	27/2/2017	Great SA Koala Count 2016	-35.011185	138.65286	Koala	ID6966	27/11/2016
682	23/11/2016	27/2/2017	Great SA Koala Count 2016	-35.009726	138.652386	Koala	ID6966	27/11/2016
683	23/11/2016	27/2/2017	Great SA Koala Count 2016	-35.009709	138.653124	Koala	ID6966	27/11/2016
684	23/11/2016	27/2/2017	Great SA Koala Count 2016	-35.00943	138.653103	Koala	ID6966	27/11/2016
685	23/11/2016	27/2/2017	Great SA Koala Count 2016	-35.009316	138.647787	Koala	ID6966	27/11/2016
686	23/11/2016	27/2/2017	Great SA Koala Count 2016	-35.009588	138.637458	Koala	ID6966	27/11/2016
687	23/11/2016	27/2/2017	Great SA Koala Count 2016	-35.014042	138.656965	Koala	ID9935	26/11/2016
688	23/11/2016	27/2/2017	Great SA Koala Count 2016	-35.014431	138.656936	Koala	ID9935	26/11/2016
689	23/11/2016	27/2/2017	Great SA Koala Count 2016	-35.015569	138.657262	Koala	ID9935	26/11/2016
690	23/11/2016	27/2/2017	Great SA Koala Count 2016	-35.015437	138.657433	Koala	ID9935	26/11/2016
691	23/11/2016	27/2/2017	Great SA Koala Count 2016	-35.015338	138.657656	Koala	ID9935	26/11/2016
692	23/11/2016	27/2/2017	Great SA Koala Count 2016	-35.014422	138.659429	Koala	ID9935	26/11/2016
693	23/11/2016	27/2/2017	Great SA Koala Count 2016	-35.012522	138.654132	Koala	ID9935	26/11/2016
694	23/11/2016	27/2/2017	Great SA Koala Count 2016	-34.89267	138.683493	Koala	ID6508	27/11/2016
695	23/11/2016	27/2/2017	Great SA Koala Count 2016	-34.894123	138.685257	Koala	ID6508	27/11/2016
696	23/11/2016	27/2/2017	Great SA Koala Count 2016	-34.894008	138.687556	Koala	ID6508	27/11/2016
697	23/11/2016	27/2/2017	Great SA Koala Count 2016	-34.896743	138.692088	Koala	ID6508	27/11/2016
698	23/11/2016	27/2/2017	Great SA Koala Count 2016	-34.900442	138.699357	Koala	ID6508	27/11/2016
699	23/11/2016	27/2/2017	Great SA Koala Count 2016	-34.900411	138.699454	Koala	ID6508	27/11/2016
700	23/11/2016	27/2/2017	Great SA Koala Count 2016	-34.90268	138.701537	Koala	ID6508	27/11/2016
701	23/11/2016	27/2/2017	Great SA Koala Count 2016	-34.902716	138.701585	Koala	ID6508	27/11/2016
702	23/11/2016	27/2/2017	Great SA Koala Count 2016	-34.903136	138.702571	Koala	ID6508	27/11/2016
703	23/11/2016	27/2/2017	Great SA Koala Count 2016	-34.899841	138.69859400000001	Koala	ID6508	27/11/2016
704	23/11/2016	27/2/2017	Great SA Koala Count 2016	-34.899875	138.69871	Koala	ID5212	27/11/2016
705	23/11/2016	27/2/2017	Great SA Koala Count 2016	-34.90272	138.70172	Koala	ID5212	27/11/2016
706	23/11/2016	27/2/2017	Great SA Koala Count 2016	-34.902782	138.701737	Koala	ID5212	27/11/2016
707	23/11/2016	27/2/2017	Great SA Koala Count 2016	-34.902773	138.701695	Koala	ID5212	27/11/2016
708	23/11/2016	27/2/2017	Great SA Koala Count 2016	-34.903075	138.702942	Koala	ID5212	27/11/2016
709	23/11/2016	27/2/2017	Great SA Koala Count 2016	-34.903099	138.70295	Koala	ID5212	27/11/2016
710	23/11/2016	27/2/2017	Great SA Koala Count 2016	-34.903245	138.706104	Koala	ID5212	27/11/2016
711	23/11/2016	27/2/2017	Great SA Koala Count 2016	-34.903266	138.706679	Koala	ID5212	27/11/2016
712	23/11/2016	27/2/2017	Great SA Koala Count 2016	-34.903156	138.703981	Koala	ID5212	27/11/2016
713	23/11/2016	27/2/2017	Great SA Koala Count 2016	-34.903089	138.703827	Koala	ID5212	27/11/2016
714	23/11/2016	27/2/2017	Great SA Koala Count 2016	-34.935181	138.657973	Koala	ID8825	27/11/2016
715	23/11/2016	27/2/2017	Great SA Koala Count 2016	-34.935047	138.657349	Koala	ID8825	27/11/2016
716	23/11/2016	27/2/2017	Great SA Koala Count 2016	-34.935049	138.657295	Koala	ID8825	27/11/2016
717	23/11/2016	27/2/2017	Great SA Koala Count 2016	-35.008402	138.745394	Koala	ID8825	27/11/2016
718	23/11/2016	27/2/2017	Great SA Koala Count 2016	-34.996164	138.637574	Koala	ID2705	27/11/2016
719	23/11/2016	27/2/2017	Great SA Koala Count 2016	-35.00599	138.63845	Koala	ID2705	27/11/2016
720	23/11/2016	27/2/2017	Great SA Koala Count 2016	-35.006038	138.638282	Koala	ID2705	27/11/2016
721	23/11/2016	27/2/2017	Great SA Koala Count 2016	-35.006062	138.638133	Koala	ID2705	27/11/2016
722	23/11/2016	27/2/2017	Great SA Koala Count 2016	-34.934915	138.698354	Koala	ID8878	26/11/2016
723	23/11/2016	27/2/2017	Great SA Koala Count 2016	-34.934279	138.69844	Koala	ID8878	26/11/2016
724	23/11/2016	27/2/2017	Great SA Koala Count 2016	-34.934434	138.697975	Koala	ID8878	26/11/2016
725	23/11/2016	27/2/2017	Great SA Koala Count 2016	-34.933177	138.698006	Koala	ID8878	26/11/2016
726	23/11/2016	27/2/2017	Great SA Koala Count 2016	-34.933228	138.698108	Koala	ID8878	26/11/2016
727	23/11/2016	27/2/2017	Great SA Koala Count 2016	-34.933267	138.698086	Koala	ID8878	26/11/2016
728	23/11/2016	27/2/2017	Great SA Koala Count 2016	-34.932772	138.697725	Koala	ID8878	26/11/2016
729	23/11/2016	27/2/2017	Great SA Koala Count 2016	-34.932579	138.697661	Koala	ID8878	26/11/2016
730	23/11/2016	27/2/2017	Great SA Koala Count 2016	-34.932303	138.697679	Koala	ID8878	26/11/2016
731	23/11/2016	27/2/2017	Great SA Koala Count 2016	-34.932261	138.69759	Koala	ID8878	26/11/2016
732	23/11/2016	27/2/2017	Great SA Koala Count 2016	-34.929726	138.693314	Koala	ID8878	26/11/2016
733	23/11/2016	27/2/2017	Great SA Koala Count 2016	-34.929569	138.69329	Koala	ID8878	26/11/2016
734	23/11/2016	27/2/2017	Great SA Koala Count 2016	-35.052177	138.620349	Koala	ID9080	26/11/2016
735	23/11/2016	27/2/2017	Great SA Koala Count 2016	-35.009393	138.689879	Koala	ID1987	27/11/2016
736	23/11/2016	27/2/2017	Great SA Koala Count 2016	-35.008422	138.688601	Koala	ID1987	27/11/2016
737	23/11/2016	27/2/2017	Great SA Koala Count 2016	-35.007901	138.687806	Koala	ID1987	27/11/2016
738	23/11/2016	27/2/2017	Great SA Koala Count 2016	-35.007858	138.6876	Koala	ID1987	27/11/2016
739	23/11/2016	27/2/2017	Great SA Koala Count 2016	-35.007819	138.687431	Koala	ID1987	27/11/2016
740	23/11/2016	27/2/2017	Great SA Koala Count 2016	-35.007611	138.686961	Koala	ID1987	27/11/2016
741	23/11/2016	27/2/2017	Great SA Koala Count 2016	-35.007603	138.686936	Koala	ID1987	27/11/2016
742	23/11/2016	27/2/2017	Great SA Koala Count 2016	-35.008327	138.688872	Koala	ID1987	27/11/2016
743	23/11/2016	27/2/2017	Great SA Koala Count 2016	-35.008348	138.689028	Koala	ID1987	27/11/2016
744	23/11/2016	27/2/2017	Great SA Koala Count 2016	-35.008316	138.689034	Koala	ID1987	27/11/2016
745	23/11/2016	27/2/2017	Great SA Koala Count 2016	-35.008151	138.68904	Koala	ID1987	27/11/2016
746	23/11/2016	27/2/2017	Great SA Koala Count 2016	-35.007879	138.688495	Koala	ID1987	27/11/2016
747	23/11/2016	27/2/2017	Great SA Koala Count 2016	-35.007834	138.688436	Koala	ID1987	27/11/2016
748	23/11/2016	27/2/2017	Great SA Koala Count 2016	-35.006914	138.687588	Koala	ID1987	27/11/2016
749	23/11/2016	27/2/2017	Great SA Koala Count 2016	-34.97449	138.73028	Koala	ID9977	27/11/2016
750	23/11/2016	27/2/2017	Great SA Koala Count 2016	-34.974518	138.730152	Koala	ID9977	27/11/2016
751	23/11/2016	27/2/2017	Great SA Koala Count 2016	-34.974553	138.730041	Koala	ID9977	27/11/2016
752	23/11/2016	27/2/2017	Great SA Koala Count 2016	-35.025559	138.684487	Koala	ID5806	26/11/2016
753	23/11/2016	27/2/2017	Great SA Koala Count 2016	-35.042251	138.693786	Koala	ID5806	26/11/2016
754	23/11/2016	27/2/2017	Great SA Koala Count 2016	-35.011364	138.652975	Koala	ID6587	26/11/2016
755	23/11/2016	27/2/2017	Great SA Koala Count 2016	-35.012061	138.655334	Koala	ID6587	26/11/2016
756	23/11/2016	27/2/2017	Great SA Koala Count 2016	-35.012569	138.656008	Koala	ID6587	26/11/2016
757	23/11/2016	27/2/2017	Great SA Koala Count 2016	-35.012059	138.654236	Koala	ID6587	26/11/2016
758	23/11/2016	27/2/2017	Great SA Koala Count 2016	-35.012039	138.654206	Koala	ID6587	26/11/2016
759	23/11/2016	27/2/2017	Great SA Koala Count 2016	-35.011789	138.651922	Koala	ID6587	26/11/2016
760	23/11/2016	27/2/2017	Great SA Koala Count 2016	-35.009065	138.652159	Koala	ID6587	26/11/2016
761	23/11/2016	27/2/2017	Great SA Koala Count 2016	-35.008659	138.647994	Koala	ID6587	26/11/2016
762	23/11/2016	27/2/2017	Great SA Koala Count 2016	-35.008624	138.648023	Koala	ID6587	26/11/2016
763	23/11/2016	27/2/2017	Great SA Koala Count 2016	-35.008638	138.647939	Koala	ID6587	26/11/2016
764	23/11/2016	27/2/2017	Great SA Koala Count 2016	-34.968077	138.676963	Koala	ID4808	27/11/2016
765	23/11/2016	27/2/2017	Great SA Koala Count 2016	-35.006507	138.736759	Koala	ID8425	27/11/2016
766	23/11/2016	27/2/2017	Great SA Koala Count 2016	-35.007365	138.736566	Koala	ID8425	27/11/2016
767	23/11/2016	27/2/2017	Great SA Koala Count 2016	-34.875139	138.698563	Koala	ID3224	26/11/2016
768	23/11/2016	27/2/2017	Great SA Koala Count 2016	-34.87515	138.698557	Koala	ID3224	26/11/2016
769	23/11/2016	27/2/2017	Great SA Koala Count 2016	-34.876103	138.698675	Koala	ID3224	26/11/2016
770	23/11/2016	27/2/2017	Great SA Koala Count 2016	-34.876081	138.698834	Koala	ID3224	26/11/2016
771	23/11/2016	27/2/2017	Great SA Koala Count 2016	-34.880522	138.704502	Koala	ID3224	26/11/2016
772	23/11/2016	27/2/2017	Great SA Koala Count 2016	-34.875713	138.704233	Koala	ID3224	26/11/2016
773	23/11/2016	27/2/2017	Great SA Koala Count 2016	-34.875703	138.704303	Koala	ID3224	26/11/2016
774	23/11/2016	27/2/2017	Great SA Koala Count 2016	-34.875972	138.704002	Koala	ID3224	26/11/2016
775	23/11/2016	27/2/2017	Great SA Koala Count 2016	-34.868235	138.716758	Koala	ID3224	26/11/2016
776	23/11/2016	27/2/2017	Great SA Koala Count 2016	-34.874187	138.71433	Koala	ID3224	26/11/2016
777	23/11/2016	27/2/2017	Great SA Koala Count 2016	-34.876442	138.706698	Koala	ID3224	26/11/2016
778	23/11/2016	27/2/2017	Great SA Koala Count 2016	-35.006063	138.655514	Koala	ID2164	26/11/2016
779	23/11/2016	27/2/2017	Great SA Koala Count 2016	-35.005652	138.655687	Koala	ID2164	26/11/2016
780	23/11/2016	27/2/2017	Great SA Koala Count 2016	-35.00467	138.659086	Koala	ID2164	26/11/2016
781	23/11/2016	27/2/2017	Great SA Koala Count 2016	-35.012114	138.655386	Koala	ID2164	26/11/2016
782	23/11/2016	27/2/2017	Great SA Koala Count 2016	-35.011999	138.655137	Koala	ID2164	26/11/2016
783	23/11/2016	27/2/2017	Great SA Koala Count 2016	-35.011662	138.654335	Koala	ID2164	26/11/2016
784	23/11/2016	27/2/2017	Great SA Koala Count 2016	-35.01121	138.652409	Koala	ID2164	26/11/2016
785	23/11/2016	27/2/2017	Great SA Koala Count 2016	-35.010941	138.651654	Koala	ID2164	26/11/2016
786	23/11/2016	27/2/2017	Great SA Koala Count 2016	-35.0096	138.652646	Koala	ID2164	26/11/2016
787	23/11/2016	27/2/2017	Great SA Koala Count 2016	-35.009273	138.65244	Koala	ID2164	26/11/2016
788	23/11/2016	27/2/2017	Great SA Koala Count 2016	-34.827248	138.743343	Koala	ID7082	26/11/2016
789	23/11/2016	27/2/2017	Great SA Koala Count 2016	-34.826913	138.743673	Koala	ID7082	26/11/2016
790	23/11/2016	27/2/2017	Great SA Koala Count 2016	-34.830749	138.742391	Koala	ID7082	26/11/2016
791	23/11/2016	27/2/2017	Great SA Koala Count 2016	-35.018176	138.596975	Koala	ID8633	26/11/2016
792	23/11/2016	27/2/2017	Great SA Koala Count 2016	-35.008443	138.637347	Koala	ID3212	27/11/2016
793	23/11/2016	27/2/2017	Great SA Koala Count 2016	-35.007935	138.637143	Koala	ID3212	27/11/2016
794	23/11/2016	27/2/2017	Great SA Koala Count 2016	-35.007656	138.636814	Koala	ID3212	27/11/2016
795	23/11/2016	27/2/2017	Great SA Koala Count 2016	-34.904395	138.693021	Koala	ID2611	26/11/2016
796	23/11/2016	27/2/2017	Great SA Koala Count 2016	-34.981997	138.624961	Koala	ID4852	26/11/2016
797	23/11/2016	27/2/2017	Great SA Koala Count 2016	-35.001392	138.651448	Koala	ID6564	27/11/2016
798	23/11/2016	27/2/2017	Great SA Koala Count 2016	-35.005896	138.653803	Koala	ID6564	27/11/2016
799	23/11/2016	27/2/2017	Great SA Koala Count 2016	-35.005971	138.653792	Koala	ID6564	27/11/2016
800	23/11/2016	27/2/2017	Great SA Koala Count 2016	-35.006202	138.653749	Koala	ID6564	27/11/2016
801	23/11/2016	27/2/2017	Great SA Koala Count 2016	-35.007439	138.654343	Koala	ID6564	27/11/2016
802	23/11/2016	27/2/2017	Great SA Koala Count 2016	-35.007455	138.654356	Koala	ID6564	27/11/2016
803	23/11/2016	27/2/2017	Great SA Koala Count 2016	-35.007612	138.65604	Koala	ID6564	27/11/2016
804	23/11/2016	27/2/2017	Great SA Koala Count 2016	-35.007082	138.656552	Koala	ID6564	27/11/2016
805	23/11/2016	27/2/2017	Great SA Koala Count 2016	-35.006618	138.656976	Koala	ID6564	27/11/2016
806	23/11/2016	27/2/2017	Great SA Koala Count 2016	-35.006331	138.657107	Koala	ID6564	27/11/2016
807	23/11/2016	27/2/2017	Great SA Koala Count 2016	-35.002984	138.657462	Koala	ID6564	27/11/2016
808	23/11/2016	27/2/2017	Great SA Koala Count 2016	-35.002968	138.657455	Koala	ID6564	27/11/2016
809	23/11/2016	27/2/2017	Great SA Koala Count 2016	-35.00286	138.657244	Koala	ID6564	27/11/2016
810	23/11/2016	27/2/2017	Great SA Koala Count 2016	-35.003394	138.653468	Koala	ID6564	27/11/2016
811	23/11/2016	27/2/2017	Great SA Koala Count 2016	-35.003394	138.653468	Koala	ID6564	27/11/2016
812	23/11/2016	27/2/2017	Great SA Koala Count 2016	-35.00309	138.652629	Koala	ID6564	27/11/2016
813	23/11/2016	27/2/2017	Great SA Koala Count 2016	-35.002646	138.652174	Koala	ID6564	27/11/2016
814	23/11/2016	27/2/2017	Great SA Koala Count 2016	-34.934346	138.656281	Koala	ID1709	27/11/2016
815	23/11/2016	27/2/2017	Great SA Koala Count 2016	-34.935257	138.657312	Koala	ID1709	27/11/2016
816	23/11/2016	27/2/2017	Great SA Koala Count 2016	-34.935131	138.656681	Koala	ID1709	27/11/2016
817	23/11/2016	27/2/2017	Great SA Koala Count 2016	-34.936074	138.655661	Koala	ID1709	27/11/2016
818	23/11/2016	27/2/2017	Great SA Koala Count 2016	-34.938936	138.653508	Koala	ID1709	27/11/2016
819	23/11/2016	27/2/2017	Great SA Koala Count 2016	-34.831972	138.743502	Koala	ID9041	26/11/2016
820	23/11/2016	27/2/2017	Great SA Koala Count 2016	-34.830455	138.744772	Koala	ID9041	26/11/2016
821	23/11/2016	27/2/2017	Great SA Koala Count 2016	-34.830429	138.742646	Koala	ID9041	26/11/2016
822	23/11/2016	27/2/2017	Great SA Koala Count 2016	-34.835297	138.735468	Koala	ID9041	26/11/2016
823	23/11/2016	27/2/2017	Great SA Koala Count 2016	-34.913407	138.669983	Koala	ID2257	27/11/2016
824	23/11/2016	27/2/2017	Great SA Koala Count 2016	-35.052742	138.610602	Koala	ID3469	26/11/2016
825	23/11/2016	27/2/2017	Great SA Koala Count 2016	-35.056861	138.6197	Koala	ID3469	26/11/2016
826	23/11/2016	27/2/2017	Great SA Koala Count 2016	-35.057385	138.616572	Koala	ID3469	26/11/2016
827	23/11/2016	27/2/2017	Great SA Koala Count 2016	-35.054914	138.617123	Koala	ID3469	26/11/2016
828	23/11/2016	27/2/2017	Great SA Koala Count 2016	-34.833863	138.743749	Koala	ID3111	27/11/2016
829	23/11/2016	27/2/2017	Great SA Koala Count 2016	-34.832235	138.743525	Koala	ID3111	27/11/2016
830	23/11/2016	27/2/2017	Great SA Koala Count 2016	-34.831182	138.744129	Koala	ID3111	27/11/2016
831	23/11/2016	27/2/2017	Great SA Koala Count 2016	-34.831145	138.743749	Koala	ID3111	27/11/2016
832	23/11/2016	27/2/2017	Great SA Koala Count 2016	-34.831121	138.743686	Koala	ID3111	27/11/2016
833	23/11/2016	27/2/2017	Great SA Koala Count 2016	-34.990271	138.635326	Koala	ID7223	26/11/2016
834	23/11/2016	27/2/2017	Great SA Koala Count 2016	-34.989867	138.63639	Koala	ID7223	26/11/2016
835	23/11/2016	27/2/2017	Great SA Koala Count 2016	-34.99009	138.635947	Koala	ID7223	26/11/2016
836	23/11/2016	27/2/2017	Great SA Koala Count 2016	-34.990341	138.635787	Koala	ID7223	26/11/2016
837	23/11/2016	27/2/2017	Great SA Koala Count 2016	-35.00009	138.752355	Koala	ID7223	27/11/2016
838	23/11/2016	27/2/2017	Great SA Koala Count 2016	-34.998832	138.752985	Koala	ID7223	27/11/2016
839	23/11/2016	27/2/2017	Great SA Koala Count 2016	-34.997745	138.752854	Koala	ID7223	27/11/2016
840	23/11/2016	27/2/2017	Great SA Koala Count 2016	-34.999535	138.751456	Koala	ID7223	27/11/2016
841	23/11/2016	27/2/2017	Great SA Koala Count 2016	-34.998111	138.750688	Koala	ID7223	27/11/2016
842	23/11/2016	27/2/2017	Great SA Koala Count 2016	-34.997582	138.750891	Koala	ID7223	27/11/2016
843	23/11/2016	27/2/2017	Great SA Koala Count 2016	-34.997604	138.750846	Koala	ID7223	27/11/2016
844	23/11/2016	27/2/2017	Great SA Koala Count 2016	-35.011733	138.716873	Koala	ID4034	26/11/2016
845	23/11/2016	27/2/2017	Great SA Koala Count 2016	-35.01245	138.718197	Koala	ID4034	26/11/2016
846	23/11/2016	27/2/2017	Great SA Koala Count 2016	-35.01324	138.717566	Koala	ID4034	26/11/2016
847	23/11/2016	27/2/2017	Great SA Koala Count 2016	-35.014465	138.71644	Koala	ID4034	26/11/2016
848	23/11/2016	27/2/2017	Great SA Koala Count 2016	-35.012732	138.716126	Koala	ID4034	27/11/2016
849	23/11/2016	27/2/2017	Great SA Koala Count 2016	-35.012939	138.715933	Koala	ID4034	27/11/2016
850	23/11/2016	27/2/2017	Great SA Koala Count 2016	-35.012961	138.715943	Koala	ID4034	27/11/2016
851	23/11/2016	27/2/2017	Great SA Koala Count 2016	-35.012961	138.715943	Koala	ID4034	27/11/2016
852	23/11/2016	27/2/2017	Great SA Koala Count 2016	-35.011886	138.7174	Koala	ID4034	27/11/2016
853	23/11/2016	27/2/2017	Great SA Koala Count 2016	-35.012655	138.717183	Koala	ID4034	27/11/2016
854	23/11/2016	27/2/2017	Great SA Koala Count 2016	-35.012321	138.718501	Koala	ID4034	27/11/2016
855	23/11/2016	27/2/2017	Great SA Koala Count 2016	-35.013029	138.717585	Koala	ID4034	27/11/2016
856	23/11/2016	27/2/2017	Great SA Koala Count 2016	-35.013502	138.717391	Koala	ID4034	27/11/2016
857	23/11/2016	27/2/2017	Great SA Koala Count 2016	-35.014634	138.716427	Koala	ID4034	27/11/2016
858	23/11/2016	27/2/2017	Great SA Koala Count 2016	-35.015711	138.715904	Koala	ID4034	27/11/2016
859	23/11/2016	27/2/2017	Great SA Koala Count 2016	-35.016109	138.71758	Koala	ID4034	27/11/2016
860	23/11/2016	27/2/2017	Great SA Koala Count 2016	-35.027145	138.631501	Koala	ID3338	27/11/2016
861	23/11/2016	27/2/2017	Great SA Koala Count 2016	-35.031454	138.621731	Koala	ID3338	27/11/2016
862	23/11/2016	27/2/2017	Great SA Koala Count 2016	-34.895994	138.698898	Koala	ID7908	27/11/2016
863	23/11/2016	27/2/2017	Great SA Koala Count 2016	-34.895746	138.698354	Koala	ID7908	27/11/2016
864	23/11/2016	27/2/2017	Great SA Koala Count 2016	-34.895705	138.69824	Koala	ID7908	27/11/2016
865	23/11/2016	27/2/2017	Great SA Koala Count 2016	-35.02018	138.629517	Koala	ID2346	27/11/2016
866	23/11/2016	27/2/2017	Great SA Koala Count 2016	-34.933178	138.693399	Koala	ID8066	27/11/2016
867	23/11/2016	27/2/2017	Great SA Koala Count 2016	-34.934052	138.6943	Koala	ID8066	27/11/2016
868	23/11/2016	27/2/2017	Great SA Koala Count 2016	-34.936194	138.696169	Koala	ID8066	27/11/2016
869	23/11/2016	27/2/2017	Great SA Koala Count 2016	-34.937151	138.696635	Koala	ID8066	27/11/2016
870	23/11/2016	27/2/2017	Great SA Koala Count 2016	-34.937654	138.696785	Koala	ID8066	27/11/2016
871	23/11/2016	27/2/2017	Great SA Koala Count 2016	-34.937675	138.696785	Koala	ID8066	27/11/2016
872	23/11/2016	27/2/2017	Great SA Koala Count 2016	-34.93512	138.697751	Koala	ID8066	27/11/2016
873	23/11/2016	27/2/2017	Great SA Koala Count 2016	-34.899736	138.698476	Koala	ID7622	27/11/2016
874	23/11/2016	27/2/2017	Great SA Koala Count 2016	-34.903327	138.702618	Koala	ID7622	27/11/2016
875	23/11/2016	27/2/2017	Great SA Koala Count 2016	-34.903204	138.702578	Koala	ID7622	27/11/2016
876	23/11/2016	27/2/2017	Great SA Koala Count 2016	-34.903205	138.702873	Koala	ID7622	27/11/2016
877	23/11/2016	27/2/2017	Great SA Koala Count 2016	-34.902889	138.701826	Koala	ID7622	27/11/2016
878	23/11/2016	27/2/2017	Great SA Koala Count 2016	-34.902801	138.701689	Koala	ID7622	27/11/2016
879	23/11/2016	27/2/2017	Great SA Koala Count 2016	-34.902803	138.701666	Koala	ID7622	27/11/2016
880	23/11/2016	27/2/2017	Great SA Koala Count 2016	-34.900332	138.699716	Koala	ID7622	27/11/2016
881	23/11/2016	27/2/2017	Great SA Koala Count 2016	-34.899578	138.697821	Koala	ID7622	27/11/2016
882	23/11/2016	27/2/2017	Great SA Koala Count 2016	-34.894054	138.685235	Koala	ID7622	27/11/2016
883	23/11/2016	27/2/2017	Great SA Koala Count 2016	-34.999581	138.751287	Koala	ID8727	26/11/2016
884	23/11/2016	27/2/2017	Great SA Koala Count 2016	-34.998301	138.750827	Koala	ID8727	26/11/2016
885	23/11/2016	27/2/2017	Great SA Koala Count 2016	-34.997503	138.750645	Koala	ID8727	26/11/2016
886	23/11/2016	27/2/2017	Great SA Koala Count 2016	-34.997576	138.750859	Koala	ID8727	26/11/2016
887	23/11/2016	27/2/2017	Great SA Koala Count 2016	-34.997579	138.751066	Koala	ID8727	26/11/2016
888	23/11/2016	27/2/2017	Great SA Koala Count 2016	-34.997959	138.751997	Koala	ID8727	26/11/2016
889	23/11/2016	27/2/2017	Great SA Koala Count 2016	-34.998466	138.751935	Koala	ID8727	26/11/2016
890	23/11/2016	27/2/2017	Great SA Koala Count 2016	-34.998673	138.751861	Koala	ID8727	26/11/2016
891	23/11/2016	27/2/2017	Great SA Koala Count 2016	-35.009486	138.622149	Koala	ID6000	26/11/2016
892	23/11/2016	27/2/2017	Great SA Koala Count 2016	-35.010461	138.622489	Koala	ID6000	26/11/2016
893	23/11/2016	27/2/2017	Great SA Koala Count 2016	-35.010477	138.622498	Koala	ID6000	26/11/2016
894	23/11/2016	27/2/2017	Great SA Koala Count 2016	-35.310899	138.680303	Koala	ID6406	27/11/2016
895	23/11/2016	27/2/2017	Great SA Koala Count 2016	-35.310487	138.680646	Koala	ID6406	27/11/2016
896	23/11/2016	27/2/2017	Great SA Koala Count 2016	-35.307377	138.688067	Koala	ID6406	27/11/2016
897	23/11/2016	27/2/2017	Great SA Koala Count 2016	-34.951841	138.683922	Koala	ID6853	27/11/2016
898	23/11/2016	27/2/2017	Great SA Koala Count 2016	-34.951806	138.684572	Koala	ID6853	27/11/2016
899	23/11/2016	27/2/2017	Great SA Koala Count 2016	-34.950119	138.690964	Koala	ID6853	27/11/2016
900	23/11/2016	27/2/2017	Great SA Koala Count 2016	-34.842651	138.866468	Koala	ID5387	27/11/2016
901	23/11/2016	27/2/2017	Great SA Koala Count 2016	-34.962003	138.669971	Koala	ID6345	26/11/2016
902	23/11/2016	27/2/2017	Great SA Koala Count 2016	-35.027515	138.636078	Koala	ID2707	26/11/2016
903	23/11/2016	27/2/2017	Great SA Koala Count 2016	-35.027323	138.636196	Koala	ID2707	27/11/2016
904	23/11/2016	27/2/2017	Great SA Koala Count 2016	-35.027299	138.636223	Koala	ID2707	27/11/2016
905	23/11/2016	27/2/2017	Great SA Koala Count 2016	-35.027309	138.636188	Koala	ID2707	27/11/2016
906	23/11/2016	27/2/2017	Great SA Koala Count 2016	-34.930783	138.671294	Koala	ID5700	26/11/2016
907	23/11/2016	27/2/2017	Great SA Koala Count 2016	-34.930858	138.675105	Koala	ID5700	26/11/2016
908	23/11/2016	27/2/2017	Great SA Koala Count 2016	-34.931638	138.667066	Koala	ID5700	26/11/2016
909	23/11/2016	27/2/2017	Great SA Koala Count 2016	-35.0132	138.741041	Koala	ID2834	26/11/2016
910	23/11/2016	27/2/2017	Great SA Koala Count 2016	-35.010709	138.748126	Koala	ID2834	26/11/2016
911	23/11/2016	27/2/2017	Great SA Koala Count 2016	-34.999586	138.751306	Koala	ID2834	26/11/2016
912	23/11/2016	27/2/2017	Great SA Koala Count 2016	-34.998131	138.750775	Koala	ID2834	26/11/2016
913	23/11/2016	27/2/2017	Great SA Koala Count 2016	-34.997878	138.750759	Koala	ID2834	26/11/2016
914	23/11/2016	27/2/2017	Great SA Koala Count 2016	-34.997662	138.751177	Koala	ID2834	26/11/2016
915	23/11/2016	27/2/2017	Great SA Koala Count 2016	-34.953397	138.687529	Koala	ID4110	27/11/2016
916	23/11/2016	27/2/2017	Great SA Koala Count 2016	-34.953751	138.689673	Koala	ID4110	27/11/2016
917	23/11/2016	27/2/2017	Great SA Koala Count 2016	-34.952645	138.691362	Koala	ID4110	27/11/2016
918	23/11/2016	27/2/2017	Great SA Koala Count 2016	-34.952588	138.691211	Koala	ID4110	27/11/2016
919	23/11/2016	27/2/2017	Great SA Koala Count 2016	-34.952227	138.692136	Koala	ID4110	27/11/2016
920	23/11/2016	27/2/2017	Great SA Koala Count 2016	-34.95222	138.692	Koala	ID4110	27/11/2016
921	23/11/2016	27/2/2017	Great SA Koala Count 2016	-34.955006	138.699195	Koala	ID4110	27/11/2016
922	23/11/2016	27/2/2017	Great SA Koala Count 2016	-34.955031	138.699279	Koala	ID4110	27/11/2016
923	23/11/2016	27/2/2017	Great SA Koala Count 2016	-34.950292	138.674461	Koala	ID7308	27/11/2016
924	23/11/2016	27/2/2017	Great SA Koala Count 2016	-34.950442	138.678306	Koala	ID7308	27/11/2016
925	23/11/2016	27/2/2017	Great SA Koala Count 2016	-34.951346	138.678949	Koala	ID7308	27/11/2016
926	23/11/2016	27/2/2017	Great SA Koala Count 2016	-34.954156	138.684039	Koala	ID7308	27/11/2016
927	23/11/2016	27/2/2017	Great SA Koala Count 2016	-34.952455	138.691435	Koala	ID7308	27/11/2016
928	23/11/2016	27/2/2017	Great SA Koala Count 2016	-34.952284	138.691697	Koala	ID7308	27/11/2016
929	23/11/2016	27/2/2017	Great SA Koala Count 2016	-34.952345	138.693228	Koala	ID7308	27/11/2016
930	23/11/2016	27/2/2017	Great SA Koala Count 2016	-34.952967	138.693919	Koala	ID7308	27/11/2016
931	23/11/2016	27/2/2017	Great SA Koala Count 2016	-34.953115	138.694064	Koala	ID7308	27/11/2016
932	23/11/2016	27/2/2017	Great SA Koala Count 2016	-34.953499	138.693704	Koala	ID7308	27/11/2016
933	23/11/2016	27/2/2017	Great SA Koala Count 2016	-34.95612	138.69572	Koala	ID7308	27/11/2016
934	23/11/2016	27/2/2017	Great SA Koala Count 2016	-34.957101	138.695738	Koala	ID7308	27/11/2016
935	23/11/2016	27/2/2017	Great SA Koala Count 2016	-34.957475	138.695526	Koala	ID7308	27/11/2016
936	23/11/2016	27/2/2017	Great SA Koala Count 2016	-34.957924	138.695167	Koala	ID7308	27/11/2016
937	23/11/2016	27/2/2017	Great SA Koala Count 2016	-34.957045	138.694003	Koala	ID7308	27/11/2016
938	23/11/2016	27/2/2017	Great SA Koala Count 2016	-34.956156	138.693207	Koala	ID7308	27/11/2016
939	23/11/2016	27/2/2017	Great SA Koala Count 2016	-34.955798	138.69285	Koala	ID7308	27/11/2016
940	23/11/2016	27/2/2017	Great SA Koala Count 2016	-35.035935	138.708594	Koala	ID9928	27/11/2016
941	23/11/2016	27/2/2017	Great SA Koala Count 2016	-34.990442	138.635205	Koala	ID9274	27/11/2016
942	23/11/2016	27/2/2017	Great SA Koala Count 2016	-34.990226	138.635639	Koala	ID9274	27/11/2016
943	23/11/2016	27/2/2017	Great SA Koala Count 2016	-34.987347	138.641763	Koala	ID9274	27/11/2016
944	23/11/2016	27/2/2017	Great SA Koala Count 2016	-34.990494	138.63608	Koala	ID9274	27/11/2016
945	23/11/2016	27/2/2017	Great SA Koala Count 2016	-34.990286	138.636003	Koala	ID9274	27/11/2016
946	23/11/2016	27/2/2017	Great SA Koala Count 2016	-34.990533	138.635247	Koala	ID9274	27/11/2016
947	23/11/2016	27/2/2017	Great SA Koala Count 2016	-34.984653	138.626633	Koala	ID9274	27/11/2016
948	23/11/2016	27/2/2017	Great SA Koala Count 2016	-34.866221	138.675763	Koala	ID4994	27/11/2016
949	23/11/2016	27/2/2017	Great SA Koala Count 2016	-34.86606	138.682386	Koala	ID4994	27/11/2016
950	23/11/2016	27/2/2017	Great SA Koala Count 2016	-34.987775	138.628652	Koala	ID4467	26/11/2016
951	23/11/2016	27/2/2017	Great SA Koala Count 2016	-34.99037	138.635186	Koala	ID4467	26/11/2016
952	23/11/2016	27/2/2017	Great SA Koala Count 2016	-34.990318	138.635368	Koala	ID4467	26/11/2016
953	23/11/2016	27/2/2017	Great SA Koala Count 2016	-34.99053	138.635858	Koala	ID4467	26/11/2016
954	23/11/2016	27/2/2017	Great SA Koala Count 2016	-34.990452	138.636105	Koala	ID4467	26/11/2016
955	23/11/2016	27/2/2017	Great SA Koala Count 2016	-34.989547	138.63789	Koala	ID4467	26/11/2016
956	23/11/2016	27/2/2017	Great SA Koala Count 2016	-34.982754	138.624043	Koala	ID4467	26/11/2016
957	23/11/2016	27/2/2017	Great SA Koala Count 2016	-35.009657	138.690101	Koala	ID4467	26/11/2016
958	23/11/2016	27/2/2017	Great SA Koala Count 2016	-35.008663	138.689332	Koala	ID4467	26/11/2016
959	23/11/2016	27/2/2017	Great SA Koala Count 2016	-35.008069	138.688307	Koala	ID4467	26/11/2016
960	23/11/2016	27/2/2017	Great SA Koala Count 2016	-35.007861	138.68749	Koala	ID4467	26/11/2016
961	23/11/2016	27/2/2017	Great SA Koala Count 2016	-35.007683	138.687318	Koala	ID4467	26/11/2016
962	23/11/2016	27/2/2017	Great SA Koala Count 2016	-35.007725	138.687496	Koala	ID4467	26/11/2016
963	23/11/2016	27/2/2017	Great SA Koala Count 2016	-35.007728	138.687502	Koala	ID4467	26/11/2016
964	23/11/2016	27/2/2017	Great SA Koala Count 2016	-35.008137	138.688867	Koala	ID4467	26/11/2016
965	23/11/2016	27/2/2017	Great SA Koala Count 2016	-35.007847	138.688477	Koala	ID4467	26/11/2016
966	23/11/2016	27/2/2017	Great SA Koala Count 2016	-35.007874	138.688353	Koala	ID4467	26/11/2016
967	23/11/2016	27/2/2017	Great SA Koala Count 2016	-35.007623	138.688015	Koala	ID4467	26/11/2016
968	23/11/2016	27/2/2017	Great SA Koala Count 2016	-35.007079	138.687525	Koala	ID4467	26/11/2016
969	23/11/2016	27/2/2017	Great SA Koala Count 2016	-35.006931	138.687384	Koala	ID4467	26/11/2016
970	23/11/2016	27/2/2017	Great SA Koala Count 2016	-35.006336	138.68687	Koala	ID4467	26/11/2016
971	23/11/2016	27/2/2017	Great SA Koala Count 2016	-35.006041	138.686575	Koala	ID4467	26/11/2016
972	23/11/2016	27/2/2017	Great SA Koala Count 2016	-35.00523	138.685194	Koala	ID4467	26/11/2016
973	23/11/2016	27/2/2017	Great SA Koala Count 2016	-35.004892	138.684461	Koala	ID4467	26/11/2016
974	23/11/2016	27/2/2017	Great SA Koala Count 2016	-35.004954	138.683581	Koala	ID4467	26/11/2016
975	23/11/2016	27/2/2017	Great SA Koala Count 2016	-35.004952	138.683529	Koala	ID4467	26/11/2016
976	23/11/2016	27/2/2017	Great SA Koala Count 2016	-35.005348	138.681436	Koala	ID4467	26/11/2016
977	23/11/2016	27/2/2017	Great SA Koala Count 2016	-35.005423	138.681054	Koala	ID4467	26/11/2016
978	23/11/2016	27/2/2017	Great SA Koala Count 2016	-35.005632	138.680703	Koala	ID4467	26/11/2016
979	23/11/2016	27/2/2017	Great SA Koala Count 2016	-35.006077	138.680227	Koala	ID4467	26/11/2016
980	23/11/2016	27/2/2017	Great SA Koala Count 2016	-35.006962	138.635988	Koala	ID4467	27/11/2016
981	23/11/2016	27/2/2017	Great SA Koala Count 2016	-35.006185	138.637705	Koala	ID4467	27/11/2016
982	23/11/2016	27/2/2017	Great SA Koala Count 2016	-35.002241	138.644104	Koala	ID4467	27/11/2016
983	23/11/2016	27/2/2017	Great SA Koala Count 2016	-35.002216	138.644187	Koala	ID4467	27/11/2016
984	23/11/2016	27/2/2017	Great SA Koala Count 2016	-35.00254	138.645438	Koala	ID4467	27/11/2016
985	23/11/2016	27/2/2017	Great SA Koala Count 2016	-35.005543	138.638218	Koala	ID4467	27/11/2016
986	23/11/2016	27/2/2017	Great SA Koala Count 2016	-34.949954	138.675595	Koala	ID8376	27/11/2016
987	23/11/2016	27/2/2017	Great SA Koala Count 2016	-34.950475	138.678384	Koala	ID8376	27/11/2016
988	23/11/2016	27/2/2017	Great SA Koala Count 2016	-34.953751	138.682099	Koala	ID8376	27/11/2016
989	23/11/2016	27/2/2017	Great SA Koala Count 2016	-34.95412	138.683866	Koala	ID8376	27/11/2016
990	23/11/2016	27/2/2017	Great SA Koala Count 2016	-34.953385	138.686749	Koala	ID8376	27/11/2016
991	23/11/2016	27/2/2017	Great SA Koala Count 2016	-34.953641	138.688059	Koala	ID8376	27/11/2016
992	23/11/2016	27/2/2017	Great SA Koala Count 2016	-34.955361	138.691412	Koala	ID8376	27/11/2016
993	23/11/2016	27/2/2017	Great SA Koala Count 2016	-34.955981	138.692781	Koala	ID8376	27/11/2016
994	23/11/2016	27/2/2017	Great SA Koala Count 2016	-34.956159	138.693192	Koala	ID8376	27/11/2016
995	23/11/2016	27/2/2017	Great SA Koala Count 2016	-34.954293	138.689999	Koala	ID8376	27/11/2016
996	23/11/2016	27/2/2017	Great SA Koala Count 2016	-34.956738	138.693794	Koala	ID8376	27/11/2016
997	23/11/2016	27/2/2017	Great SA Koala Count 2016	-34.956942	138.693934	Koala	ID8376	27/11/2016
998	23/11/2016	27/2/2017	Great SA Koala Count 2016	-34.958224	138.696211	Koala	ID8376	27/11/2016
999	23/11/2016	27/2/2017	Great SA Koala Count 2016	-34.958648	138.697061	Koala	ID8376	27/11/2016
1000	23/11/2016	27/2/2017	Great SA Koala Count 2016	-34.958746	138.697309	Koala	ID8376	27/11/2016
1001	23/11/2016	27/2/2017	Great SA Koala Count 2016	-34.958727	138.697748	Koala	ID8376	27/11/2016
1002	23/11/2016	27/2/2017	Great SA Koala Count 2016	-34.958772	138.698691	Koala	ID8376	27/11/2016
1003	23/11/2016	27/2/2017	Great SA Koala Count 2016	-34.958769	138.698683	Koala	ID8376	27/11/2016
1004	23/11/2016	27/2/2017	Great SA Koala Count 2016	-34.958781	138.698686	Koala	ID8376	27/11/2016
1005	23/11/2016	27/2/2017	Great SA Koala Count 2016	-34.95927	138.699887	Koala	ID8376	27/11/2016
1006	23/11/2016	27/2/2017	Great SA Koala Count 2016	-34.959352	138.70005	Koala	ID8376	27/11/2016
1007	23/11/2016	27/2/2017	Great SA Koala Count 2016	-34.959353	138.70005	Koala	ID8376	27/11/2016
1008	23/11/2016	27/2/2017	Great SA Koala Count 2016	-34.959713	138.700495	Koala	ID8376	27/11/2016
1009	23/11/2016	27/2/2017	Great SA Koala Count 2016	-34.959941	138.700461	Koala	ID8376	27/11/2016
1010	23/11/2016	27/2/2017	Great SA Koala Count 2016	-34.961206	138.700726	Koala	ID8376	27/11/2016
1011	23/11/2016	27/2/2017	Great SA Koala Count 2016	-34.961192	138.700825	Koala	ID8376	27/11/2016
1012	23/11/2016	27/2/2017	Great SA Koala Count 2016	-34.961717	138.700769	Koala	ID8376	27/11/2016
1013	23/11/2016	27/2/2017	Great SA Koala Count 2016	-34.961675	138.70078	Koala	ID8376	27/11/2016
1014	23/11/2016	27/2/2017	Great SA Koala Count 2016	-34.962078	138.700359	Koala	ID8376	27/11/2016
1015	23/11/2016	27/2/2017	Great SA Koala Count 2016	-34.963235	138.7004	Koala	ID8376	27/11/2016
1016	23/11/2016	27/2/2017	Great SA Koala Count 2016	-34.963887	138.701346	Koala	ID8376	27/11/2016
1017	23/11/2016	27/2/2017	Great SA Koala Count 2016	-34.963892	138.70136	Koala	ID8376	27/11/2016
1018	23/11/2016	27/2/2017	Great SA Koala Count 2016	-34.964192	138.701611	Koala	ID8376	27/11/2016
1019	23/11/2016	27/2/2017	Great SA Koala Count 2016	-34.875785	138.704442	Koala	ID5171	26/11/2016
1020	23/11/2016	27/2/2017	Great SA Koala Count 2016	-34.875773	138.704197	Koala	ID5171	26/11/2016
1021	23/11/2016	27/2/2017	Great SA Koala Count 2016	-34.874961	138.702107	Koala	ID5171	26/11/2016
1022	23/11/2016	27/2/2017	Great SA Koala Count 2016	-34.87313	138.704122	Koala	ID5171	26/11/2016
1023	23/11/2016	27/2/2017	Great SA Koala Count 2016	-34.843707	138.686565	Koala	ID5171	26/11/2016
1024	23/11/2016	27/2/2017	Great SA Koala Count 2016	-35.00928	138.669686	Koala	ID6213	27/11/2016
1025	23/11/2016	27/2/2017	Great SA Koala Count 2016	-35.009437	138.66229	Koala	ID6213	27/11/2016
1026	23/11/2016	27/2/2017	Great SA Koala Count 2016	-35.010059	138.664279	Koala	ID6213	27/11/2016
1027	23/11/2016	27/2/2017	Great SA Koala Count 2016	-35.00807	138.673531	Koala	ID6213	27/11/2016
1028	23/11/2016	27/2/2017	Great SA Koala Count 2016	-35.007871	138.673349	Koala	ID6213	27/11/2016
1029	23/11/2016	27/2/2017	Great SA Koala Count 2016	-35.016782	138.658557	Koala	ID6213	27/11/2016
1030	23/11/2016	27/2/2017	Great SA Koala Count 2016	-35.00911	138.644402	Koala	ID6213	27/11/2016
1031	23/11/2016	27/2/2017	Great SA Koala Count 2016	-35.00515	138.643714	Koala	ID6213	27/11/2016
1032	23/11/2016	27/2/2017	Great SA Koala Count 2016	-35.005247	138.643432	Koala	ID6213	27/11/2016
1033	23/11/2016	27/2/2017	Great SA Koala Count 2016	-35.005007	138.64456	Koala	ID6213	27/11/2016
1034	23/11/2016	27/2/2017	Great SA Koala Count 2016	-35.019721	138.667021	Koala	ID8384	27/11/2016
1035	23/11/2016	27/2/2017	Great SA Koala Count 2016	-35.019836	138.667029	Koala	ID8384	27/11/2016
1036	23/11/2016	27/2/2017	Great SA Koala Count 2016	-35.019167	138.668055	Koala	ID8384	27/11/2016
1037	23/11/2016	27/2/2017	Great SA Koala Count 2016	-35.019098	138.673075	Koala	ID8384	27/11/2016
1038	23/11/2016	27/2/2017	Great SA Koala Count 2016	-35.021196	138.67362	Koala	ID8384	27/11/2016
1039	23/11/2016	27/2/2017	Great SA Koala Count 2016	-35.01847	138.620492	Koala	ID8384	27/11/2016
1040	23/11/2016	27/2/2017	Great SA Koala Count 2016	-34.949838	138.675474	Koala	ID8089	27/11/2016
1041	23/11/2016	27/2/2017	Great SA Koala Count 2016	-34.95041	138.678131	Koala	ID8089	27/11/2016
1042	23/11/2016	27/2/2017	Great SA Koala Count 2016	-34.950463	138.678128	Koala	ID8089	27/11/2016
1043	23/11/2016	27/2/2017	Great SA Koala Count 2016	-34.953982	138.689661	Koala	ID8089	27/11/2016
1044	23/11/2016	27/2/2017	Great SA Koala Count 2016	-34.955329	138.691537	Koala	ID8089	27/11/2016
1045	23/11/2016	27/2/2017	Great SA Koala Count 2016	-34.955928	138.692786	Koala	ID8089	27/11/2016
1046	23/11/2016	27/2/2017	Great SA Koala Count 2016	-34.958054	138.69592	Koala	ID8089	27/11/2016
1047	23/11/2016	27/2/2017	Great SA Koala Count 2016	-34.958754	138.6975	Koala	ID8089	27/11/2016
1048	23/11/2016	27/2/2017	Great SA Koala Count 2016	-34.958723	138.697752	Koala	ID8089	27/11/2016
1049	23/11/2016	27/2/2017	Great SA Koala Count 2016	-34.958898	138.699096	Koala	ID8089	27/11/2016
1050	23/11/2016	27/2/2017	Great SA Koala Count 2016	-34.959423	138.700025	Koala	ID8089	27/11/2016
1051	23/11/2016	27/2/2017	Great SA Koala Count 2016	-34.959684	138.700345	Koala	ID8089	27/11/2016
1052	23/11/2016	27/2/2017	Great SA Koala Count 2016	-34.961804	138.700816	Koala	ID8089	27/11/2016
1053	23/11/2016	27/2/2017	Great SA Koala Count 2016	-34.962063	138.70061	Koala	ID8089	27/11/2016
1054	23/11/2016	27/2/2017	Great SA Koala Count 2016	-34.963367	138.700599	Koala	ID8089	27/11/2016
1055	23/11/2016	27/2/2017	Great SA Koala Count 2016	-34.963394	138.700569	Koala	ID8089	27/11/2016
1056	23/11/2016	27/2/2017	Great SA Koala Count 2016	-34.96555	138.704397	Koala	ID8089	27/11/2016
1057	23/11/2016	27/2/2017	Great SA Koala Count 2016	-34.965546	138.704363	Koala	ID8089	27/11/2016
1058	23/11/2016	27/2/2017	Great SA Koala Count 2016	-34.959161	138.691756	Koala	ID8089	27/11/2016
1059	23/11/2016	27/2/2017	Great SA Koala Count 2016	-34.960082	138.687233	Koala	ID8089	27/11/2016
1060	23/11/2016	27/2/2017	Great SA Koala Count 2016	-34.959147	138.68252	Koala	ID8089	27/11/2016
1061	23/11/2016	27/2/2017	Great SA Koala Count 2016	-34.891895	138.751443	Koala	ID7517	26/11/2016
1062	23/11/2016	27/2/2017	Great SA Koala Count 2016	-34.887969	138.748924	Koala	ID7517	26/11/2016
1063	23/11/2016	27/2/2017	Great SA Koala Count 2016	-35.045888	138.58992	Koala	ID3162	27/11/2016
1064	23/11/2016	27/2/2017	Great SA Koala Count 2016	-35.109797	138.630455	Koala	ID6496	27/11/2016
1065	23/11/2016	27/2/2017	Great SA Koala Count 2016	-35.109678	138.630503	Koala	ID6496	27/11/2016
1066	23/11/2016	27/2/2017	Great SA Koala Count 2016	-34.949825	138.677366	Koala	ID8632	27/11/2016
1067	23/11/2016	27/2/2017	Great SA Koala Count 2016	-34.950435	138.67839	Koala	ID8632	27/11/2016
1068	23/11/2016	27/2/2017	Great SA Koala Count 2016	-34.951181	138.679086	Koala	ID8632	27/11/2016
1069	23/11/2016	27/2/2017	Great SA Koala Count 2016	-34.956694	138.693755	Koala	ID8632	27/11/2016
1070	23/11/2016	27/2/2017	Great SA Koala Count 2016	-34.95864	138.69702	Koala	ID8632	27/11/2016
1071	23/11/2016	27/2/2017	Great SA Koala Count 2016	-34.958749	138.697325	Koala	ID8632	27/11/2016
1072	23/11/2016	27/2/2017	Great SA Koala Count 2016	-34.958849	138.699006	Koala	ID8632	27/11/2016
1073	23/11/2016	27/2/2017	Great SA Koala Count 2016	-34.959369	138.700012	Koala	ID8632	27/11/2016
1074	23/11/2016	27/2/2017	Great SA Koala Count 2016	-34.959417	138.700012	Koala	ID8632	27/11/2016
1075	23/11/2016	27/2/2017	Great SA Koala Count 2016	-34.959685	138.700292	Koala	ID8632	27/11/2016
1076	23/11/2016	27/2/2017	Great SA Koala Count 2016	-34.961215	138.70075	Koala	ID8632	27/11/2016
1077	23/11/2016	27/2/2017	Great SA Koala Count 2016	-34.961351	138.700803	Koala	ID8632	27/11/2016
1078	23/11/2016	27/2/2017	Great SA Koala Count 2016	-34.961761	138.70067	Koala	ID8632	27/11/2016
1079	23/11/2016	27/2/2017	Great SA Koala Count 2016	-34.962144	138.70018	Koala	ID8632	27/11/2016
1080	23/11/2016	27/2/2017	Great SA Koala Count 2016	-34.964198	138.701662	Koala	ID8632	27/11/2016
1081	23/11/2016	27/2/2017	Great SA Koala Count 2016	-35.038597	138.67174	Koala	ID1681	26/11/2016
1082	23/11/2016	27/2/2017	Great SA Koala Count 2016	-35.037969	138.670733	Koala	ID1681	26/11/2016
1083	23/11/2016	27/2/2017	Great SA Koala Count 2016	-35.036851	138.671254	Koala	ID1681	26/11/2016
1084	23/11/2016	27/2/2017	Great SA Koala Count 2016	-35.036406	138.671864	Koala	ID1681	26/11/2016
1085	23/11/2016	27/2/2017	Great SA Koala Count 2016	-34.961754	138.659617	Koala	ID8081	26/11/2016
1086	23/11/2016	27/2/2017	Great SA Koala Count 2016	-34.960185	138.656411	Koala	ID8081	26/11/2016
1087	23/11/2016	27/2/2017	Great SA Koala Count 2016	-34.959649	138.656247	Koala	ID8081	26/11/2016
1088	23/11/2016	27/2/2017	Great SA Koala Count 2016	-34.985196	138.704038	Koala	ID2561	26/11/2016
1089	23/11/2016	27/2/2017	Great SA Koala Count 2016	-35.007971	138.687577	Koala	ID1293	26/11/2016
1090	23/11/2016	27/2/2017	Great SA Koala Count 2016	-35.007856	138.687407	Koala	ID1293	26/11/2016
1091	23/11/2016	27/2/2017	Great SA Koala Count 2016	-35.008124	138.688281	Koala	ID1293	26/11/2016
1092	23/11/2016	27/2/2017	Great SA Koala Count 2016	-35.008356	138.687106	Koala	ID1293	27/11/2016
1093	23/11/2016	27/2/2017	Great SA Koala Count 2016	-35.00838	138.689117	Koala	ID1293	27/11/2016
1094	23/11/2016	27/2/2017	Great SA Koala Count 2016	-35.007827	138.688496	Koala	ID1293	27/11/2016
1095	23/11/2016	27/2/2017	Great SA Koala Count 2016	-35.007842	138.688414	Koala	ID1293	27/11/2016
1096	23/11/2016	27/2/2017	Great SA Koala Count 2016	-35.006887	138.687545	Koala	ID1293	27/11/2016
1097	23/11/2016	27/2/2017	Great SA Koala Count 2016	-35.006818	138.687431	Koala	ID1293	27/11/2016
1098	23/11/2016	27/2/2017	Great SA Koala Count 2016	-35.006544	138.687181	Koala	ID1293	27/11/2016
1099	23/11/2016	27/2/2017	Great SA Koala Count 2016	-35.006434	138.687019	Koala	ID1293	27/11/2016
1100	23/11/2016	27/2/2017	Great SA Koala Count 2016	-35.00625	138.686831	Koala	ID1293	27/11/2016
1101	23/11/2016	27/2/2017	Great SA Koala Count 2016	-35.005729	138.686486	Koala	ID1293	27/11/2016
1102	23/11/2016	27/2/2017	Great SA Koala Count 2016	-35.005558	138.686272	Koala	ID1293	27/11/2016
1103	23/11/2016	27/2/2017	Great SA Koala Count 2016	-35.005435	138.685782	Koala	ID1293	27/11/2016
1104	23/11/2016	27/2/2017	Great SA Koala Count 2016	-35.00529	138.682373	Koala	ID1293	27/11/2016
1105	23/11/2016	27/2/2017	Great SA Koala Count 2016	-35.005226	138.68236	Koala	ID1293	27/11/2016
1106	23/11/2016	27/2/2017	Great SA Koala Count 2016	-35.005177	138.681527	Koala	ID1293	27/11/2016
1107	23/11/2016	27/2/2017	Great SA Koala Count 2016	-35.005208	138.681586	Koala	ID1293	27/11/2016
1108	23/11/2016	27/2/2017	Great SA Koala Count 2016	-35.005328	138.6814	Koala	ID1293	27/11/2016
1109	23/11/2016	27/2/2017	Great SA Koala Count 2016	-35.005727	138.680634	Koala	ID1293	27/11/2016
1110	23/11/2016	27/2/2017	Great SA Koala Count 2016	-35.007634	138.688	Koala	ID1293	27/11/2016
1111	23/11/2016	27/2/2017	Great SA Koala Count 2016	-34.997881	138.637569	Koala	ID7540	27/11/2016
1112	23/11/2016	27/2/2017	Great SA Koala Count 2016	-34.997937	138.640261	Koala	ID7540	27/11/2016
1113	23/11/2016	27/2/2017	Great SA Koala Count 2016	-34.997955	138.642548	Koala	ID7540	27/11/2016
1114	23/11/2016	27/2/2017	Great SA Koala Count 2016	-34.998016	138.642992	Koala	ID7540	27/11/2016
1115	23/11/2016	27/2/2017	Great SA Koala Count 2016	-34.998002	138.643055	Koala	ID7540	27/11/2016
1116	23/11/2016	27/2/2017	Great SA Koala Count 2016	-34.998022	138.642975	Koala	ID7540	27/11/2016
1117	23/11/2016	27/2/2017	Great SA Koala Count 2016	-34.997983	138.642922	Koala	ID7540	27/11/2016
1118	23/11/2016	27/2/2017	Great SA Koala Count 2016	-34.998862	138.643777	Koala	ID7540	27/11/2016
1119	23/11/2016	27/2/2017	Great SA Koala Count 2016	-34.985044	138.727983	Koala	ID4813	27/11/2016
1120	23/11/2016	27/2/2017	Great SA Koala Count 2016	-34.985209	138.728008	Koala	ID4813	27/11/2016
1121	23/11/2016	27/2/2017	Great SA Koala Count 2016	-34.985338	138.728066	Koala	ID4813	27/11/2016
1122	23/11/2016	27/2/2017	Great SA Koala Count 2016	-34.987087	138.72844	Koala	ID5051	27/11/2016
1123	23/11/2016	27/2/2017	Great SA Koala Count 2016	-34.986455	138.732831	Koala	ID5051	27/11/2016
1124	23/11/2016	27/2/2017	Great SA Koala Count 2016	-34.986426	138.732821	Koala	ID5051	27/11/2016
1125	23/11/2016	27/2/2017	Great SA Koala Count 2016	-34.987284	138.730394	Koala	ID5051	27/11/2016
1126	23/11/2016	27/2/2017	Great SA Koala Count 2016	-34.963864	138.652787	Koala	ID9175	27/11/2016
1127	23/11/2016	27/2/2017	Great SA Koala Count 2016	-35.008512	138.739369	Koala	ID6566	27/11/2016
1128	23/11/2016	27/2/2017	Great SA Koala Count 2016	-34.903294	138.706585	Koala	ID2361	26/11/2016
1129	23/11/2016	27/2/2017	Great SA Koala Count 2016	-34.949772	138.675624	Koala	ID3153	27/11/2016
1130	23/11/2016	27/2/2017	Great SA Koala Count 2016	-34.950345	138.677978	Koala	ID3153	27/11/2016
1131	23/11/2016	27/2/2017	Great SA Koala Count 2016	-34.950522	138.678274	Koala	ID3153	27/11/2016
1132	23/11/2016	27/2/2017	Great SA Koala Count 2016	-34.961625	138.694216	Koala	ID3153	27/11/2016
1133	23/11/2016	27/2/2017	Great SA Koala Count 2016	-34.959006	138.691794	Koala	ID3153	27/11/2016
1134	23/11/2016	27/2/2017	Great SA Koala Count 2016	-34.954283	138.67583	Koala	ID3153	27/11/2016
1135	23/11/2016	27/2/2017	Great SA Koala Count 2016	-35.02363	138.611639	Koala	ID4958	26/11/2016
1136	23/11/2016	27/2/2017	Great SA Koala Count 2016	-35.024625	138.61972	Koala	ID4958	27/11/2016
1137	23/11/2016	27/2/2017	Great SA Koala Count 2016	-34.956876	138.735433	Koala	ID7154	26/11/2016
1138	23/11/2016	27/2/2017	Great SA Koala Count 2016	-34.956953	138.73531	Koala	ID7154	27/11/2016
1139	23/11/2016	27/2/2017	Great SA Koala Count 2016	-35.085935	138.592853	Koala	ID5720	27/11/2016
1140	23/11/2016	27/2/2017	Great SA Koala Count 2016	-34.951404	138.679023	Koala	ID6602	27/11/2016
1141	23/11/2016	27/2/2017	Great SA Koala Count 2016	-34.953248	138.680748	Koala	ID6602	27/11/2016
1142	23/11/2016	27/2/2017	Great SA Koala Count 2016	-34.953959	138.67582	Koala	ID6602	27/11/2016
1143	23/11/2016	27/2/2017	Great SA Koala Count 2016	-34.959701	138.684078	Koala	ID6602	27/11/2016
1144	23/11/2016	27/2/2017	Great SA Koala Count 2016	-35.017072	138.611935	Koala	ID1385	26/11/2016
1145	23/11/2016	27/2/2017	Great SA Koala Count 2016	-34.899684	138.697677	Koala	ID9332	27/11/2016
1146	23/11/2016	27/2/2017	Great SA Koala Count 2016	-34.899662	138.697958	Koala	ID9332	27/11/2016
1147	23/11/2016	27/2/2017	Great SA Koala Count 2016	-34.902818	138.701388	Koala	ID9332	27/11/2016
1148	23/11/2016	27/2/2017	Great SA Koala Count 2016	-34.903301	138.702378	Koala	ID9332	27/11/2016
1149	23/11/2016	27/2/2017	Great SA Koala Count 2016	-34.903412	138.702531	Koala	ID9332	27/11/2016
1150	23/11/2016	27/2/2017	Great SA Koala Count 2016	-34.902878	138.703297	Koala	ID9332	27/11/2016
1151	23/11/2016	27/2/2017	Great SA Koala Count 2016	-34.903221	138.706696	Koala	ID9332	27/11/2016
1152	23/11/2016	27/2/2017	Great SA Koala Count 2016	-34.903255	138.706715	Koala	ID9332	27/11/2016
1153	23/11/2016	27/2/2017	Great SA Koala Count 2016	-34.903132	138.703582	Koala	ID9332	27/11/2016
1154	23/11/2016	27/2/2017	Great SA Koala Count 2016	-34.902713	138.702007	Koala	ID9332	27/11/2016
1155	23/11/2016	27/2/2017	Great SA Koala Count 2016	-35.008534	138.75576	Koala	ID9332	27/11/2016
1156	23/11/2016	27/2/2017	Great SA Koala Count 2016	-34.999433	138.751229	Koala	ID9332	27/11/2016
1157	23/11/2016	27/2/2017	Great SA Koala Count 2016	-34.999528	138.751431	Koala	ID9332	27/11/2016
1158	23/11/2016	27/2/2017	Great SA Koala Count 2016	-35.000056	138.752769	Koala	ID9332	27/11/2016
1159	23/11/2016	27/2/2017	Great SA Koala Count 2016	-35.010205	138.637038	Koala	ID1030	26/11/2016
1160	23/11/2016	27/2/2017	Great SA Koala Count 2016	-34.955878	138.703401	Koala	ID5189	27/11/2016
1161	23/11/2016	27/2/2017	Great SA Koala Count 2016	-34.960544	138.71004	Koala	ID5189	27/11/2016
1162	23/11/2016	27/2/2017	Great SA Koala Count 2016	-34.960474	138.710309	Koala	ID5189	27/11/2016
1163	23/11/2016	27/2/2017	Great SA Koala Count 2016	-34.960642	138.711006	Koala	ID5189	27/11/2016
1164	23/11/2016	27/2/2017	Great SA Koala Count 2016	-34.960659	138.710949	Koala	ID5189	27/11/2016
1165	23/11/2016	27/2/2017	Great SA Koala Count 2016	-34.96099	138.713545	Koala	ID5189	27/11/2016
1166	23/11/2016	27/2/2017	Great SA Koala Count 2016	-34.922864	138.686787	Koala	ID8283	26/11/2016
1167	23/11/2016	27/2/2017	Great SA Koala Count 2016	-34.922957	138.686619	Koala	ID8283	26/11/2016
1168	23/11/2016	27/2/2017	Great SA Koala Count 2016	-35.034034	138.594532	Koala	ID4785	27/11/2016
1169	23/11/2016	27/2/2017	Great SA Koala Count 2016	-35.035711	138.594235	Koala	ID4785	27/11/2016
1170	23/11/2016	27/2/2017	Great SA Koala Count 2016	-35.035681	138.594429	Koala	ID4785	27/11/2016
1171	23/11/2016	27/2/2017	Great SA Koala Count 2016	-35.045938	138.736856	Koala	ID8587	27/11/2016
1172	23/11/2016	27/2/2017	Great SA Koala Count 2016	-35.045788	138.736841	Koala	ID8587	27/11/2016
1173	23/11/2016	27/2/2017	Great SA Koala Count 2016	-34.957969	138.73418	Koala	ID9369	26/11/2016
1174	23/11/2016	27/2/2017	Great SA Koala Count 2016	-34.958098	138.734095	Koala	ID9369	27/11/2016
1175	23/11/2016	27/2/2017	Great SA Koala Count 2016	-34.911412	138.729222	Koala	ID6531	26/11/2016
1176	23/11/2016	27/2/2017	Great SA Koala Count 2016	-34.909256	138.705325	Koala	ID5619	27/11/2016
1177	23/11/2016	27/2/2017	Great SA Koala Count 2016	-34.909855	138.7062	Koala	ID5619	27/11/2016
1178	23/11/2016	27/2/2017	Great SA Koala Count 2016	-34.910318	138.706912	Koala	ID5619	27/11/2016
1179	23/11/2016	27/2/2017	Great SA Koala Count 2016	-34.827797	138.886133	Koala	ID6697	27/11/2016
1180	23/11/2016	27/2/2017	Great SA Koala Count 2016	-34.911225	138.773984	Koala	ID1203	26/11/2016
1181	23/11/2016	27/2/2017	Great SA Koala Count 2016	-34.91116	138.774421	Koala	ID1203	26/11/2016
1182	23/11/2016	27/2/2017	Great SA Koala Count 2016	-34.911973	138.771182	Koala	ID1203	26/11/2016
1183	23/11/2016	27/2/2017	Great SA Koala Count 2016	-34.912823	138.768895	Koala	ID1203	27/11/2016
1184	23/11/2016	27/2/2017	Great SA Koala Count 2016	-34.723636	138.825567	Koala	ID4246	26/11/2016
1185	23/11/2016	27/2/2017	Great SA Koala Count 2016	-34.762821	138.754411	Koala	ID4246	27/11/2016
1186	23/11/2016	27/2/2017	Great SA Koala Count 2016	-34.780234	138.711743	Koala	ID4246	27/11/2016
1187	23/11/2016	27/2/2017	Great SA Koala Count 2016	-35.00901	138.689503	Koala	ID3503	26/11/2016
1188	23/11/2016	27/2/2017	Great SA Koala Count 2016	-35.008958	138.689421	Koala	ID3503	26/11/2016
1189	23/11/2016	27/2/2017	Great SA Koala Count 2016	-35.008879	138.689298	Koala	ID3503	26/11/2016
1190	23/11/2016	27/2/2017	Great SA Koala Count 2016	-35.008858	138.689251	Koala	ID3503	26/11/2016
1191	23/11/2016	27/2/2017	Great SA Koala Count 2016	-35.008145	138.688301	Koala	ID3503	26/11/2016
1192	23/11/2016	27/2/2017	Great SA Koala Count 2016	-35.008137	138.688252	Koala	ID3503	26/11/2016
1193	23/11/2016	27/2/2017	Great SA Koala Count 2016	-35.008152	138.688954	Koala	ID3503	26/11/2016
1194	23/11/2016	27/2/2017	Great SA Koala Count 2016	-35.007992	138.688655	Koala	ID3503	26/11/2016
1195	23/11/2016	27/2/2017	Great SA Koala Count 2016	-35.007868	138.688492	Koala	ID3503	26/11/2016
1196	23/11/2016	27/2/2017	Great SA Koala Count 2016	-35.007544	138.688082	Koala	ID3503	26/11/2016
1197	23/11/2016	27/2/2017	Great SA Koala Count 2016	-35.007217	138.687939	Koala	ID3503	26/11/2016
1198	23/11/2016	27/2/2017	Great SA Koala Count 2016	-35.007018	138.68764	Koala	ID3503	26/11/2016
1199	23/11/2016	27/2/2017	Great SA Koala Count 2016	-35.006842	138.687504	Koala	ID3503	26/11/2016
1200	23/11/2016	27/2/2017	Great SA Koala Count 2016	-35.006741	138.687376	Koala	ID3503	26/11/2016
1201	23/11/2016	27/2/2017	Great SA Koala Count 2016	-35.006663	138.687267	Koala	ID3503	26/11/2016
1202	23/11/2016	27/2/2017	Great SA Koala Count 2016	-35.006189	138.686827	Koala	ID3503	26/11/2016
1203	23/11/2016	27/2/2017	Great SA Koala Count 2016	-35.005203	138.685205	Koala	ID3503	26/11/2016
1204	23/11/2016	27/2/2017	Great SA Koala Count 2016	-35.004919	138.684546	Koala	ID3503	26/11/2016
1205	23/11/2016	27/2/2017	Great SA Koala Count 2016	-34.938326000000004	138.674936	Koala	ID3420	27/11/2016
1206	23/11/2016	27/2/2017	Great SA Koala Count 2016	-35.001189	138.699653	Koala	ID9855	27/11/2016
1207	23/11/2016	27/2/2017	Great SA Koala Count 2016	-34.933104	138.674432	Koala	ID8631	26/11/2016
1208	23/11/2016	27/2/2017	Great SA Koala Count 2016	-34.931385	138.674428	Koala	ID8631	26/11/2016
1209	23/11/2016	27/2/2017	Great SA Koala Count 2016	-34.931394	138.674468	Koala	ID8631	26/11/2016
1210	23/11/2016	27/2/2017	Great SA Koala Count 2016	-34.934968	138.674193	Koala	ID8631	26/11/2016
1211	23/11/2016	27/2/2017	Great SA Koala Count 2016	-34.933542	138.67292	Koala	ID8631	26/11/2016
1212	23/11/2016	27/2/2017	Great SA Koala Count 2016	-34.931677	138.673022	Koala	ID8631	26/11/2016
1213	23/11/2016	27/2/2017	Great SA Koala Count 2016	-34.930819	138.675202	Koala	ID8631	26/11/2016
1214	23/11/2016	27/2/2017	Great SA Koala Count 2016	-34.931251	138.676632	Koala	ID8631	26/11/2016
1215	23/11/2016	27/2/2017	Great SA Koala Count 2016	-34.931358	138.676673	Koala	ID8631	26/11/2016
1216	23/11/2016	27/2/2017	Great SA Koala Count 2016	-34.932765	138.676668	Koala	ID8631	26/11/2016
1217	23/11/2016	27/2/2017	Great SA Koala Count 2016	-34.928546	138.683083	Koala	ID8631	26/11/2016
1218	23/11/2016	27/2/2017	Great SA Koala Count 2016	-34.930499	138.684392	Koala	ID8631	26/11/2016
1219	23/11/2016	27/2/2017	Great SA Koala Count 2016	-34.929969	138.694451	Koala	ID8631	26/11/2016
1220	23/11/2016	27/2/2017	Great SA Koala Count 2016	-34.929964	138.694554	Koala	ID8631	26/11/2016
1221	23/11/2016	27/2/2017	Great SA Koala Count 2016	-34.930082	138.69496	Koala	ID8631	26/11/2016
1222	23/11/2016	27/2/2017	Great SA Koala Count 2016	-34.930426	138.696878	Koala	ID8631	26/11/2016
1223	23/11/2016	27/2/2017	Great SA Koala Count 2016	-34.930766	138.696881	Koala	ID8631	26/11/2016
1224	23/11/2016	27/2/2017	Great SA Koala Count 2016	-34.932195	138.697653	Koala	ID8631	26/11/2016
1225	23/11/2016	27/2/2017	Great SA Koala Count 2016	-34.932663	138.698258	Koala	ID8631	26/11/2016
1226	23/11/2016	27/2/2017	Great SA Koala Count 2016	-34.932681	138.698179	Koala	ID8631	26/11/2016
1227	23/11/2016	27/2/2017	Great SA Koala Count 2016	-34.932804	138.698264	Koala	ID8631	26/11/2016
1228	23/11/2016	27/2/2017	Great SA Koala Count 2016	-34.933325	138.698502	Koala	ID8631	26/11/2016
1229	23/11/2016	27/2/2017	Great SA Koala Count 2016	-34.933804	138.698637	Koala	ID8631	26/11/2016
1230	23/11/2016	27/2/2017	Great SA Koala Count 2016	-34.933838	138.698603	Koala	ID8631	26/11/2016
1231	23/11/2016	27/2/2017	Great SA Koala Count 2016	-34.934328	138.698535	Koala	ID8631	26/11/2016
1232	23/11/2016	27/2/2017	Great SA Koala Count 2016	-34.934391	138.698502	Koala	ID8631	26/11/2016
1233	23/11/2016	27/2/2017	Great SA Koala Count 2016	-34.928259	138.69371	Koala	ID8631	26/11/2016
1234	23/11/2016	27/2/2017	Great SA Koala Count 2016	-34.928108	138.693793	Koala	ID8631	26/11/2016
1235	23/11/2016	27/2/2017	Great SA Koala Count 2016	-34.928139	138.69383	Koala	ID8631	26/11/2016
1236	23/11/2016	27/2/2017	Great SA Koala Count 2016	-34.923573	138.692089	Koala	ID8631	26/11/2016
1237	23/11/2016	27/2/2017	Great SA Koala Count 2016	-34.923422	138.691394	Koala	ID8631	26/11/2016
1238	23/11/2016	27/2/2017	Great SA Koala Count 2016	-34.92328	138.690803	Koala	ID8631	26/11/2016
1239	23/11/2016	27/2/2017	Great SA Koala Count 2016	-34.917077	138.679055	Koala	ID8631	26/11/2016
1240	23/11/2016	27/2/2017	Great SA Koala Count 2016	-34.917286	138.679592	Koala	ID8631	26/11/2016
1241	23/11/2016	27/2/2017	Great SA Koala Count 2016	-34.917306	138.67701	Koala	ID8631	26/11/2016
1242	23/11/2016	27/2/2017	Great SA Koala Count 2016	-34.951314000000004	138.671788	Koala	ID8631	27/11/2016
1243	23/11/2016	27/2/2017	Great SA Koala Count 2016	-34.949931	138.675727	Koala	ID8631	27/11/2016
1244	23/11/2016	27/2/2017	Great SA Koala Count 2016	-34.950369	138.678045	Koala	ID8631	27/11/2016
1245	23/11/2016	27/2/2017	Great SA Koala Count 2016	-34.950486	138.678195	Koala	ID8631	27/11/2016
1246	23/11/2016	27/2/2017	Great SA Koala Count 2016	-34.95335	138.680822	Koala	ID8631	27/11/2016
1247	23/11/2016	27/2/2017	Great SA Koala Count 2016	-34.953891	138.682612	Koala	ID8631	27/11/2016
1248	23/11/2016	27/2/2017	Great SA Koala Count 2016	-34.953458	138.68581	Koala	ID8631	27/11/2016
1249	23/11/2016	27/2/2017	Great SA Koala Count 2016	-34.953543	138.686561	Koala	ID8631	27/11/2016
1250	23/11/2016	27/2/2017	Great SA Koala Count 2016	-34.953631	138.686689	Koala	ID8631	27/11/2016
1251	23/11/2016	27/2/2017	Great SA Koala Count 2016	-34.953876	138.688287	Koala	ID8631	27/11/2016
1252	23/11/2016	27/2/2017	Great SA Koala Count 2016	-34.953782	138.689919	Koala	ID8631	27/11/2016
1253	23/11/2016	27/2/2017	Great SA Koala Count 2016	-34.952653	138.691302	Koala	ID8631	27/11/2016
1254	23/11/2016	27/2/2017	Great SA Koala Count 2016	-34.952155	138.693471	Koala	ID8631	27/11/2016
1255	23/11/2016	27/2/2017	Great SA Koala Count 2016	-34.954587	138.575174	Koala	ID8631	27/11/2016
1256	23/11/2016	27/2/2017	Great SA Koala Count 2016	-34.95315	138.69401	Koala	ID8631	27/11/2016
1257	23/11/2016	27/2/2017	Great SA Koala Count 2016	-34.95357	138.69372	Koala	ID8631	27/11/2016
1258	23/11/2016	27/2/2017	Great SA Koala Count 2016	-34.954364	138.696238	Koala	ID8631	27/11/2016
1259	23/11/2016	27/2/2017	Great SA Koala Count 2016	-34.955906	138.699621	Koala	ID8631	27/11/2016
1260	23/11/2016	27/2/2017	Great SA Koala Count 2016	-34.956342	138.697801	Koala	ID8631	27/11/2016
1261	23/11/2016	27/2/2017	Great SA Koala Count 2016	-34.956354	138.697771	Koala	ID8631	27/11/2016
1262	23/11/2016	27/2/2017	Great SA Koala Count 2016	-34.955759	138.698566	Koala	ID8631	27/11/2016
1263	23/11/2016	27/2/2017	Great SA Koala Count 2016	-34.955661	138.698537	Koala	ID8631	27/11/2016
1264	23/11/2016	27/2/2017	Great SA Koala Count 2016	-34.957677	138.700075	Koala	ID8631	27/11/2016
1265	23/11/2016	27/2/2017	Great SA Koala Count 2016	-34.957538	138.696542	Koala	ID8631	27/11/2016
1266	23/11/2016	27/2/2017	Great SA Koala Count 2016	-34.957602	138.696493	Koala	ID8631	27/11/2016
1267	23/11/2016	27/2/2017	Great SA Koala Count 2016	-34.957782	138.695339	Koala	ID8631	27/11/2016
1268	23/11/2016	27/2/2017	Great SA Koala Count 2016	-34.95785	138.69533	Koala	ID8631	27/11/2016
1269	23/11/2016	27/2/2017	Great SA Koala Count 2016	-34.957927	138.695667	Koala	ID8631	27/11/2016
1270	23/11/2016	27/2/2017	Great SA Koala Count 2016	-34.958766	138.698036	Koala	ID8631	27/11/2016
1271	23/11/2016	27/2/2017	Great SA Koala Count 2016	-34.958782	138.69873	Koala	ID8631	27/11/2016
1272	23/11/2016	27/2/2017	Great SA Koala Count 2016	-34.958868	138.69868	Koala	ID8631	27/11/2016
1273	23/11/2016	27/2/2017	Great SA Koala Count 2016	-34.958811	138.698717	Koala	ID8631	27/11/2016
1274	23/11/2016	27/2/2017	Great SA Koala Count 2016	-34.959378	138.700128	Koala	ID8631	27/11/2016
1275	23/11/2016	27/2/2017	Great SA Koala Count 2016	-34.959384	138.700122	Koala	ID8631	27/11/2016
1276	23/11/2016	27/2/2017	Great SA Koala Count 2016	-34.959408	138.700149	Koala	ID8631	27/11/2016
1277	23/11/2016	27/2/2017	Great SA Koala Count 2016	-34.959957	138.70064	Koala	ID8631	27/11/2016
1278	23/11/2016	27/2/2017	Great SA Koala Count 2016	-34.961256	138.700786	Koala	ID8631	27/11/2016
1279	23/11/2016	27/2/2017	Great SA Koala Count 2016	-34.961759	138.700815	Koala	ID8631	27/11/2016
1280	23/11/2016	27/2/2017	Great SA Koala Count 2016	-34.962531	138.700358	Koala	ID8631	27/11/2016
1281	23/11/2016	27/2/2017	Great SA Koala Count 2016	-34.963313	138.7005	Koala	ID8631	27/11/2016
1282	23/11/2016	27/2/2017	Great SA Koala Count 2016	-34.964128	138.701483	Koala	ID8631	27/11/2016
1283	23/11/2016	27/2/2017	Great SA Koala Count 2016	-34.965642	138.704303	Koala	ID8631	27/11/2016
1284	23/11/2016	27/2/2017	Great SA Koala Count 2016	-34.959058	138.691821	Koala	ID8631	27/11/2016
1285	23/11/2016	27/2/2017	Great SA Koala Count 2016	-34.958154	138.686525	Koala	ID8631	27/11/2016
1286	23/11/2016	27/2/2017	Great SA Koala Count 2016	-34.95816	138.686554	Koala	ID8631	27/11/2016
1287	23/11/2016	27/2/2017	Great SA Koala Count 2016	-34.958329	138.68677	Koala	ID8631	27/11/2016
1288	23/11/2016	27/2/2017	Great SA Koala Count 2016	-34.960474	138.688512	Koala	ID8631	27/11/2016
1289	23/11/2016	27/2/2017	Great SA Koala Count 2016	-34.96049	138.688493	Koala	ID8631	27/11/2016
1290	23/11/2016	27/2/2017	Great SA Koala Count 2016	-34.96011	138.687272	Koala	ID8631	27/11/2016
1291	23/11/2016	27/2/2017	Great SA Koala Count 2016	-34.959828	138.686443	Koala	ID8631	27/11/2016
1292	23/11/2016	27/2/2017	Great SA Koala Count 2016	-34.959703	138.684241	Koala	ID8631	27/11/2016
1293	23/11/2016	27/2/2017	Great SA Koala Count 2016	-35.083504	138.537563	Koala	ID3431	26/11/2016
1294	23/11/2016	27/2/2017	Great SA Koala Count 2016	-35.036381	138.683056	Koala	ID6241	26/11/2016
1295	23/11/2016	27/2/2017	Great SA Koala Count 2016	-35.008524	138.73925	Koala	ID6241	27/11/2016
1296	23/11/2016	27/2/2017	Great SA Koala Count 2016	-35.048226	138.69442	Koala	ID6241	27/11/2016
1297	23/11/2016	27/2/2017	Great SA Koala Count 2016	-35.034438	138.681545	Koala	ID6241	27/11/2016
1298	23/11/2016	27/2/2017	Great SA Koala Count 2016	-35.034513	138.68116	Koala	ID6241	27/11/2016
1299	23/11/2016	27/2/2017	Great SA Koala Count 2016	-35.050488	138.676835	Koala	ID8566	27/11/2016
1300	23/11/2016	27/2/2017	Great SA Koala Count 2016	-34.92973	138.717771	Koala	ID3362	27/11/2016
1301	23/11/2016	27/2/2017	Great SA Koala Count 2016	-34.931424	138.718402	Koala	ID3362	27/11/2016
1302	23/11/2016	27/2/2017	Great SA Koala Count 2016	-34.931446	138.718355	Koala	ID3362	27/11/2016
1303	23/11/2016	27/2/2017	Great SA Koala Count 2016	-34.931161	138.71704	Koala	ID3362	27/11/2016
1304	23/11/2016	27/2/2017	Great SA Koala Count 2016	-34.931152	138.71704	Koala	ID3362	27/11/2016
1305	23/11/2016	27/2/2017	Great SA Koala Count 2016	-34.93092	138.716775	Koala	ID3362	27/11/2016
1306	23/11/2016	27/2/2017	Great SA Koala Count 2016	-34.93057	138.716032	Koala	ID3362	27/11/2016
1307	23/11/2016	27/2/2017	Great SA Koala Count 2016	-34.930833	138.719129	Koala	ID3362	27/11/2016
1308	23/11/2016	27/2/2017	Great SA Koala Count 2016	-35.007542	138.63315	Koala	ID1258	27/11/2016
1309	23/11/2016	27/2/2017	Great SA Koala Count 2016	-34.932269	138.702747	Koala	ID6984	26/11/2016
1310	23/11/2016	27/2/2017	Great SA Koala Count 2016	-34.933537	138.703141	Koala	ID6984	26/11/2016
1311	23/11/2016	27/2/2017	Great SA Koala Count 2016	-34.933816	138.703338	Koala	ID6984	26/11/2016
1312	23/11/2016	27/2/2017	Great SA Koala Count 2016	-34.934205	138.703677	Koala	ID6984	26/11/2016
1313	23/11/2016	27/2/2017	Great SA Koala Count 2016	-34.93701	138.705878	Koala	ID6984	26/11/2016
1314	23/11/2016	27/2/2017	Great SA Koala Count 2016	-34.938384	138.706737	Koala	ID6984	26/11/2016
1315	23/11/2016	27/2/2017	Great SA Koala Count 2016	-34.933179	138.708641	Koala	ID6984	26/11/2016
1316	23/11/2016	27/2/2017	Great SA Koala Count 2016	-34.93288	138.708272	Koala	ID6984	26/11/2016
1317	23/11/2016	27/2/2017	Great SA Koala Count 2016	-34.932627	138.708047	Koala	ID6984	26/11/2016
1318	23/11/2016	27/2/2017	Great SA Koala Count 2016	-34.932878	138.708112	Koala	ID6984	26/11/2016
1319	23/11/2016	27/2/2017	Great SA Koala Count 2016	-34.932903	138.708237	Koala	ID6984	26/11/2016
1320	23/11/2016	27/2/2017	Great SA Koala Count 2016	-34.929759	138.704166	Koala	ID6984	26/11/2016
1321	23/11/2016	27/2/2017	Great SA Koala Count 2016	-34.930122	138.702377	Koala	ID6984	26/11/2016
1322	23/11/2016	27/2/2017	Great SA Koala Count 2016	-35.001366	138.619096	Koala	ID6408	26/11/2016
1323	23/11/2016	27/2/2017	Great SA Koala Count 2016	-34.997449	138.63623	Koala	ID6408	26/11/2016
1324	23/11/2016	27/2/2017	Great SA Koala Count 2016	-34.998041	138.639882	Koala	ID6408	26/11/2016
1325	23/11/2016	27/2/2017	Great SA Koala Count 2016	-34.997992000000004	138.641567	Koala	ID6408	26/11/2016
1326	23/11/2016	27/2/2017	Great SA Koala Count 2016	-34.997895	138.641754	Koala	ID6408	26/11/2016
1327	23/11/2016	27/2/2017	Great SA Koala Count 2016	-34.997933	138.642549	Koala	ID6408	26/11/2016
1328	23/11/2016	27/2/2017	Great SA Koala Count 2016	-34.998897	138.647954	Koala	ID6408	26/11/2016
1329	23/11/2016	27/2/2017	Great SA Koala Count 2016	-34.999909	138.650491	Koala	ID6408	26/11/2016
1330	23/11/2016	27/2/2017	Great SA Koala Count 2016	-35.000636	138.650389	Koala	ID6408	26/11/2016
1331	23/11/2016	27/2/2017	Great SA Koala Count 2016	-35.003024	138.647138	Koala	ID6408	26/11/2016
1332	23/11/2016	27/2/2017	Great SA Koala Count 2016	-35.00306	138.647121	Koala	ID6408	26/11/2016
1333	23/11/2016	27/2/2017	Great SA Koala Count 2016	-35.004357	138.649544	Koala	ID6408	26/11/2016
1334	23/11/2016	27/2/2017	Great SA Koala Count 2016	-35.003111	138.646269	Koala	ID6408	26/11/2016
1335	23/11/2016	27/2/2017	Great SA Koala Count 2016	-35.003102	138.646287	Koala	ID6408	26/11/2016
1336	23/11/2016	27/2/2017	Great SA Koala Count 2016	-35.00207	138.637758	Koala	ID6408	26/11/2016
1337	23/11/2016	27/2/2017	Great SA Koala Count 2016	-34.998103	138.636568	Koala	ID6408	26/11/2016
1338	23/11/2016	27/2/2017	Great SA Koala Count 2016	-35.005746	138.638565	Koala	ID6408	27/11/2016
1339	23/11/2016	27/2/2017	Great SA Koala Count 2016	-35.00574	138.638565	Koala	ID6408	27/11/2016
1340	23/11/2016	27/2/2017	Great SA Koala Count 2016	-35.00644	138.633268	Koala	ID6408	27/11/2016
1341	23/11/2016	27/2/2017	Great SA Koala Count 2016	-35.006495	138.633253	Koala	ID6408	27/11/2016
1342	23/11/2016	27/2/2017	Great SA Koala Count 2016	-35.035959	138.708624	Koala	ID8215	27/11/2016
1343	23/11/2016	27/2/2017	Great SA Koala Count 2016	-35.051527	138.686259	Koala	ID8215	27/11/2016
1344	23/11/2016	27/2/2017	Great SA Koala Count 2016	-34.997516	138.751306	Koala	ID2324	26/11/2016
1345	23/11/2016	27/2/2017	Great SA Koala Count 2016	-34.998557	138.751992	Koala	ID2324	26/11/2016
1346	23/11/2016	27/2/2017	Great SA Koala Count 2016	-34.933433	138.702967	Koala	ID5105	26/11/2016
1347	23/11/2016	27/2/2017	Great SA Koala Count 2016	-34.934355	138.703732	Koala	ID5105	26/11/2016
1348	23/11/2016	27/2/2017	Great SA Koala Count 2016	-34.934584	138.703899	Koala	ID5105	26/11/2016
1349	23/11/2016	27/2/2017	Great SA Koala Count 2016	-34.933047	138.70872	Koala	ID5105	26/11/2016
1350	23/11/2016	27/2/2017	Great SA Koala Count 2016	-34.929996	138.694646	Koala	ID5265	26/11/2016
1351	23/11/2016	27/2/2017	Great SA Koala Count 2016	-34.929488	138.693276	Koala	ID5265	26/11/2016
1352	23/11/2016	27/2/2017	Great SA Koala Count 2016	-34.928273	138.693774	Koala	ID5265	26/11/2016
1353	23/11/2016	27/2/2017	Great SA Koala Count 2016	-34.931104	138.684986	Koala	ID5265	26/11/2016
1354	23/11/2016	27/2/2017	Great SA Koala Count 2016	-35.008684	138.713515	Koala	ID4351	26/11/2016
1355	23/11/2016	27/2/2017	Great SA Koala Count 2016	-35.009343	138.714071	Koala	ID4351	27/11/2016
1356	23/11/2016	27/2/2017	Great SA Koala Count 2016	-34.961943	138.648619	Koala	ID8515	26/11/2016
1357	23/11/2016	27/2/2017	Great SA Koala Count 2016	-35.08347	138.610094	Koala	ID5070	26/11/2016
1358	23/11/2016	27/2/2017	Great SA Koala Count 2016	-34.971481	138.638385	Koala	ID3449	27/11/2016
1359	23/11/2016	27/2/2017	Great SA Koala Count 2016	-35.000778	138.727671	Koala	ID2232	26/11/2016
1360	23/11/2016	27/2/2017	Great SA Koala Count 2016	-35.011278	138.631977	Koala	ID2232	26/11/2016
1361	23/11/2016	27/2/2017	Great SA Koala Count 2016	-35.011278	138.631977	Koala	ID2232	26/11/2016
1362	23/11/2016	27/2/2017	Great SA Koala Count 2016	-35.011278	138.631977	Koala	ID2232	26/11/2016
1363	23/11/2016	27/2/2017	Great SA Koala Count 2016	-35.019833	138.667767	Koala	ID2232	26/11/2016
1364	23/11/2016	27/2/2017	Great SA Koala Count 2016	-35.019833	138.667767	Koala	ID2232	26/11/2016
1365	23/11/2016	27/2/2017	Great SA Koala Count 2016	-35.011678	138.631516	Koala	ID2232	26/11/2016
1366	23/11/2016	27/2/2017	Great SA Koala Count 2016	-35.011678	138.631516	Koala	ID2232	26/11/2016
1367	23/11/2016	27/2/2017	Great SA Koala Count 2016	-35.011678	138.631516	Koala	ID2232	26/11/2016
1368	23/11/2016	27/2/2017	Great SA Koala Count 2016	-35.011678	138.631516	Koala	ID2232	26/11/2016
1369	23/11/2016	27/2/2017	Great SA Koala Count 2016	-35.011678	138.631516	Koala	ID2232	26/11/2016
1370	23/11/2016	27/2/2017	Great SA Koala Count 2016	-35.011678	138.631516	Koala	ID2232	26/11/2016
1371	23/11/2016	27/2/2017	Great SA Koala Count 2016	-35.011678	138.631516	Koala	ID2232	26/11/2016
1372	23/11/2016	27/2/2017	Great SA Koala Count 2016	-35.019833	138.667767	Koala	ID2232	26/11/2016
1373	23/11/2016	27/2/2017	Great SA Koala Count 2016	-34.990285	138.635721	Koala	ID8756	27/11/2016
1374	23/11/2016	27/2/2017	Great SA Koala Count 2016	-34.989453	138.637091	Koala	ID8756	27/11/2016
1375	23/11/2016	27/2/2017	Great SA Koala Count 2016	-34.991139	138.633458	Koala	ID8756	27/11/2016
1376	23/11/2016	27/2/2017	Great SA Koala Count 2016	-35.040622	138.752561	Koala	ID2672	26/11/2016
1377	23/11/2016	27/2/2017	Great SA Koala Count 2016	-35.008809	138.68912	Koala	ID4466	27/11/2016
1378	23/11/2016	27/2/2017	Great SA Koala Count 2016	-35.008792	138.689108	Koala	ID4466	27/11/2016
1379	23/11/2016	27/2/2017	Great SA Koala Count 2016	-35.008784	138.689112	Koala	ID4466	27/11/2016
1380	23/11/2016	27/2/2017	Great SA Koala Count 2016	-35.00874	138.689041	Koala	ID4466	27/11/2016
1381	23/11/2016	27/2/2017	Great SA Koala Count 2016	-35.008454	138.688648	Koala	ID4466	27/11/2016
1382	23/11/2016	27/2/2017	Great SA Koala Count 2016	-35.008295	138.68846	Koala	ID4466	27/11/2016
1383	23/11/2016	27/2/2017	Great SA Koala Count 2016	-35.008143	138.688279	Koala	ID4466	27/11/2016
1384	23/11/2016	27/2/2017	Great SA Koala Count 2016	-34.887732	138.709999	Koala	ID5356	26/11/2016
1385	23/11/2016	27/2/2017	Great SA Koala Count 2016	-35.007626	138.636784	Koala	ID3588	27/11/2016
1386	23/11/2016	27/2/2017	Great SA Koala Count 2016	-35.007458	138.637251	Koala	ID3588	27/11/2016
1387	23/11/2016	27/2/2017	Great SA Koala Count 2016	-35.009277	138.64781	Koala	ID3588	27/11/2016
1388	23/11/2016	27/2/2017	Great SA Koala Count 2016	-35.010068	138.64099	Koala	ID3588	27/11/2016
1389	23/11/2016	27/2/2017	Great SA Koala Count 2016	-34.879925	138.648926	Koala	ID7469	27/11/2016
1390	23/11/2016	27/2/2017	Great SA Koala Count 2016	-34.876139	138.648116	Koala	ID7469	27/11/2016
1391	23/11/2016	27/2/2017	Great SA Koala Count 2016	-34.87653	138.648393	Koala	ID7469	27/11/2016
1392	23/11/2016	27/2/2017	Great SA Koala Count 2016	-34.882765	138.654211	Koala	ID7469	27/11/2016
1393	23/11/2016	27/2/2017	Great SA Koala Count 2016	-34.924149	138.697207	Koala	ID6193	26/11/2016
1394	23/11/2016	27/2/2017	Great SA Koala Count 2016	-34.923686	138.697207	Koala	ID6193	26/11/2016
1395	23/11/2016	27/2/2017	Great SA Koala Count 2016	-34.949841	138.675464	Koala	ID3329	27/11/2016
1396	23/11/2016	27/2/2017	Great SA Koala Count 2016	-34.950411	138.678067	Koala	ID3329	27/11/2016
1397	23/11/2016	27/2/2017	Great SA Koala Count 2016	-34.950416	138.678064	Koala	ID3329	27/11/2016
1398	23/11/2016	27/2/2017	Great SA Koala Count 2016	-34.953812	138.682156	Koala	ID3329	27/11/2016
1399	23/11/2016	27/2/2017	Great SA Koala Count 2016	-34.953559	138.686063	Koala	ID3329	27/11/2016
1400	23/11/2016	27/2/2017	Great SA Koala Count 2016	-34.955335	138.6915	Koala	ID3329	27/11/2016
1401	23/11/2016	27/2/2017	Great SA Koala Count 2016	-34.956333	138.693715	Koala	ID3329	27/11/2016
1402	23/11/2016	27/2/2017	Great SA Koala Count 2016	-34.956928	138.693913	Koala	ID3329	27/11/2016
1403	23/11/2016	27/2/2017	Great SA Koala Count 2016	-34.957114	138.694076	Koala	ID3329	27/11/2016
1404	23/11/2016	27/2/2017	Great SA Koala Count 2016	-34.958023	138.695606	Koala	ID3329	27/11/2016
1405	23/11/2016	27/2/2017	Great SA Koala Count 2016	-34.958256	138.696231	Koala	ID3329	27/11/2016
1406	23/11/2016	27/2/2017	Great SA Koala Count 2016	-34.958564	138.696655	Koala	ID3329	27/11/2016
1407	23/11/2016	27/2/2017	Great SA Koala Count 2016	-34.958693	138.697581	Koala	ID3329	27/11/2016
1408	23/11/2016	27/2/2017	Great SA Koala Count 2016	-34.958688	138.69758	Koala	ID3329	27/11/2016
1409	23/11/2016	27/2/2017	Great SA Koala Count 2016	-34.958798	138.698926	Koala	ID3329	27/11/2016
1410	23/11/2016	27/2/2017	Great SA Koala Count 2016	-34.958832	138.699018	Koala	ID3329	27/11/2016
1411	23/11/2016	27/2/2017	Great SA Koala Count 2016	-34.959333	138.699981	Koala	ID3329	27/11/2016
1412	23/11/2016	27/2/2017	Great SA Koala Count 2016	-34.959326	138.700106	Koala	ID3329	27/11/2016
1413	23/11/2016	27/2/2017	Great SA Koala Count 2016	-34.959967	138.700587	Koala	ID3329	27/11/2016
1414	23/11/2016	27/2/2017	Great SA Koala Count 2016	-34.961231	138.700786	Koala	ID3329	27/11/2016
1415	23/11/2016	27/2/2017	Great SA Koala Count 2016	-34.961262	138.700816	Koala	ID3329	27/11/2016
1416	23/11/2016	27/2/2017	Great SA Koala Count 2016	-34.961804	138.700681	Koala	ID3329	27/11/2016
1417	23/11/2016	27/2/2017	Great SA Koala Count 2016	-34.96331	138.700487	Koala	ID3329	27/11/2016
1418	23/11/2016	27/2/2017	Great SA Koala Count 2016	-34.96392	138.70139	Koala	ID3329	27/11/2016
1419	23/11/2016	27/2/2017	Great SA Koala Count 2016	-34.965632	138.704375	Koala	ID3329	27/11/2016
1420	23/11/2016	27/2/2017	Great SA Koala Count 2016	-34.965652	138.704377	Koala	ID3329	27/11/2016
1421	23/11/2016	27/2/2017	Great SA Koala Count 2016	-34.962996	138.699026	Koala	ID3329	27/11/2016
1422	23/11/2016	27/2/2017	Great SA Koala Count 2016	-34.961648	138.694268	Koala	ID3329	27/11/2016
1423	23/11/2016	27/2/2017	Great SA Koala Count 2016	-34.949953	138.675742	Koala	ID3329	27/11/2016
1424	23/11/2016	27/2/2017	Great SA Koala Count 2016	-35.017355	138.74	Koala	ID2608	26/11/2016
1425	23/11/2016	27/2/2017	Great SA Koala Count 2016	-34.98096	138.786522	Koala	ID4338	26/11/2016
1426	23/11/2016	27/2/2017	Great SA Koala Count 2016	-35.059646	138.617367	Koala	ID7006	27/11/2016
1427	23/11/2016	27/2/2017	Great SA Koala Count 2016	-35.059712	138.617367	Koala	ID7006	27/11/2016
1428	23/11/2016	27/2/2017	Great SA Koala Count 2016	-34.874991	138.70524	Koala	ID6381	27/11/2016
1429	23/11/2016	27/2/2017	Great SA Koala Count 2016	-34.950518	138.678101	Koala	ID2759	27/11/2016
1430	23/11/2016	27/2/2017	Great SA Koala Count 2016	-34.950459	138.678124	Koala	ID2759	27/11/2016
1431	23/11/2016	27/2/2017	Great SA Koala Count 2016	-34.951421	138.679024	Koala	ID2759	27/11/2016
1432	23/11/2016	27/2/2017	Great SA Koala Count 2016	-34.95412	138.683812	Koala	ID2759	27/11/2016
1433	23/11/2016	27/2/2017	Great SA Koala Count 2016	-34.953831	138.689875	Koala	ID2759	27/11/2016
1434	23/11/2016	27/2/2017	Great SA Koala Count 2016	-34.953654	138.69047	Koala	ID2759	27/11/2016
1435	23/11/2016	27/2/2017	Great SA Koala Count 2016	-34.952518	138.691377	Koala	ID2759	27/11/2016
1436	23/11/2016	27/2/2017	Great SA Koala Count 2016	-34.952272	138.693411	Koala	ID2759	27/11/2016
1437	23/11/2016	27/2/2017	Great SA Koala Count 2016	-34.952275	138.693394	Koala	ID2759	27/11/2016
1438	23/11/2016	27/2/2017	Great SA Koala Count 2016	-34.953405	138.694052	Koala	ID2759	27/11/2016
1439	23/11/2016	27/2/2017	Great SA Koala Count 2016	-34.953632	138.693627	Koala	ID2759	27/11/2016
1440	23/11/2016	27/2/2017	Great SA Koala Count 2016	-34.956929	138.695752	Koala	ID2759	27/11/2016
1441	23/11/2016	27/2/2017	Great SA Koala Count 2016	-34.957508	138.695634	Koala	ID2759	27/11/2016
1442	23/11/2016	27/2/2017	Great SA Koala Count 2016	-34.957619	138.694996	Koala	ID2759	27/11/2016
1443	23/11/2016	27/2/2017	Great SA Koala Count 2016	-34.957898	138.695627	Koala	ID2759	27/11/2016
1444	23/11/2016	27/2/2017	Great SA Koala Count 2016	-34.9562	138.693297	Koala	ID2759	27/11/2016
1445	23/11/2016	27/2/2017	Great SA Koala Count 2016	-34.955983	138.692801	Koala	ID2759	27/11/2016
1446	23/11/2016	27/2/2017	Great SA Koala Count 2016	-34.955284	138.691383	Koala	ID2759	27/11/2016
1447	23/11/2016	27/2/2017	Great SA Koala Count 2016	-34.859565	138.708717	Koala	ID9756	27/11/2016
1448	23/11/2016	27/2/2017	Great SA Koala Count 2016	-34.979555	138.746184	Koala	ID6338	26/11/2016
1449	23/11/2016	27/2/2017	Great SA Koala Count 2016	-34.980454	138.745528	Koala	ID6338	26/11/2016
1450	23/11/2016	27/2/2017	Great SA Koala Count 2016	-34.981935	138.74342	Koala	ID6338	26/11/2016
1451	23/11/2016	27/2/2017	Great SA Koala Count 2016	-34.98301	138.742629	Koala	ID6338	26/11/2016
1452	23/11/2016	27/2/2017	Great SA Koala Count 2016	-34.9834	138.742383	Koala	ID6338	26/11/2016
1453	23/11/2016	27/2/2017	Great SA Koala Count 2016	-35.008828	138.666718	Koala	ID7839	27/11/2016
1454	23/11/2016	27/2/2017	Great SA Koala Count 2016	-35.02081	138.678778	Koala	ID4423	27/11/2016
1455	23/11/2016	27/2/2017	Great SA Koala Count 2016	-35.018773	138.669917	Koala	ID4423	27/11/2016
1456	23/11/2016	27/2/2017	Great SA Koala Count 2016	-35.018769	138.669898	Koala	ID4423	27/11/2016
1457	23/11/2016	27/2/2017	Great SA Koala Count 2016	-35.018501	138.66932	Koala	ID4423	27/11/2016
1458	23/11/2016	27/2/2017	Great SA Koala Count 2016	-35.041226	138.695128	Koala	ID6085	26/11/2016
1459	23/11/2016	27/2/2017	Great SA Koala Count 2016	-35.030571	138.577875	Koala	ID5547	27/11/2016
1460	23/11/2016	27/2/2017	Great SA Koala Count 2016	-35.030483	138.577862	Koala	ID5547	27/11/2016
1461	23/11/2016	27/2/2017	Great SA Koala Count 2016	-35.03029	138.714181	Koala	ID2947	26/11/2016
1462	23/11/2016	27/2/2017	Great SA Koala Count 2016	-34.922506	138.693455	Koala	ID6698	26/11/2016
1463	23/11/2016	27/2/2017	Great SA Koala Count 2016	-34.922415	138.692883	Koala	ID6698	26/11/2016
1464	23/11/2016	27/2/2017	Great SA Koala Count 2016	-34.922415	138.692883	Koala	ID6698	26/11/2016
1465	23/11/2016	27/2/2017	Great SA Koala Count 2016	-34.921929	138.694212	Koala	ID6698	26/11/2016
1466	23/11/2016	27/2/2017	Great SA Koala Count 2016	-35.013225	138.715542	Koala	ID2959	26/11/2016
1467	23/11/2016	27/2/2017	Great SA Koala Count 2016	-35.008315	138.72629	Koala	ID1645	26/11/2016
1468	23/11/2016	27/2/2017	Great SA Koala Count 2016	-35.008641	138.637357	Koala	ID1645	27/11/2016
1469	23/11/2016	27/2/2017	Great SA Koala Count 2016	-35.154688	138.548406	Koala	ID2059	26/11/2016
1470	23/11/2016	27/2/2017	Great SA Koala Count 2016	-35.15225	138.576434	Koala	ID2059	26/11/2016
1471	23/11/2016	27/2/2017	Great SA Koala Count 2016	-35.158336	138.539531	Koala	ID2059	27/11/2016
1472	23/11/2016	27/2/2017	Great SA Koala Count 2016	-35.137695	138.592205	Koala	ID2059	27/11/2016
1473	23/11/2016	27/2/2017	Great SA Koala Count 2016	-35.1502	138.537747	Koala	ID2059	27/11/2016
1474	23/11/2016	27/2/2017	Great SA Koala Count 2016	-34.999403	138.655419	Koala	ID4126	26/11/2016
1475	23/11/2016	27/2/2017	Great SA Koala Count 2016	-35.021459	138.666611	Koala	ID4126	26/11/2016
1476	23/11/2016	27/2/2017	Great SA Koala Count 2016	-35.021459	138.666611	Koala	ID4126	26/11/2016
1477	23/11/2016	27/2/2017	Great SA Koala Count 2016	-35.00828	138.636818	Koala	ID4126	26/11/2016
1478	23/11/2016	27/2/2017	Great SA Koala Count 2016	-35.010366	138.692461	Koala	ID4126	26/11/2016
1479	23/11/2016	27/2/2017	Great SA Koala Count 2016	-35.00652	138.698822	Koala	ID4126	26/11/2016
1480	23/11/2016	27/2/2017	Great SA Koala Count 2016	-35.006114	138.719079	Koala	ID4126	26/11/2016
1481	23/11/2016	27/2/2017	Great SA Koala Count 2016	-34.963107	138.702276	Koala	ID4126	26/11/2016
1482	23/11/2016	27/2/2017	Great SA Koala Count 2016	-34.953744	138.698065	Koala	ID4126	26/11/2016
1483	23/11/2016	27/2/2017	Great SA Koala Count 2016	-34.953671	138.697786	Koala	ID4126	26/11/2016
1484	23/11/2016	27/2/2017	Great SA Koala Count 2016	-34.904715	138.878831	Koala	ID2263	26/11/2016
1485	23/11/2016	27/2/2017	Great SA Koala Count 2016	-35.008397	138.726508	Koala	ID5083	26/11/2016
1486	23/11/2016	27/2/2017	Great SA Koala Count 2016	-35.008338	138.726507	Koala	ID5083	26/11/2016
1487	23/11/2016	27/2/2017	Great SA Koala Count 2016	-35.00754	138.727124	Koala	ID5083	26/11/2016
1488	23/11/2016	27/2/2017	Great SA Koala Count 2016	-35.005639	138.726996	Koala	ID5083	26/11/2016
1489	23/11/2016	27/2/2017	Great SA Koala Count 2016	-35.005748	138.727385	Koala	ID5083	26/11/2016
1490	23/11/2016	27/2/2017	Great SA Koala Count 2016	-35.007138	138.728226	Koala	ID5083	26/11/2016
1491	23/11/2016	27/2/2017	Great SA Koala Count 2016	-35.009125	138.729732	Koala	ID5083	26/11/2016
1492	23/11/2016	27/2/2017	Great SA Koala Count 2016	-35.008453	138.727934	Koala	ID5083	26/11/2016
1493	23/11/2016	27/2/2017	Great SA Koala Count 2016	-35.013824	138.72326	Koala	ID5083	27/11/2016
1494	23/11/2016	27/2/2017	Great SA Koala Count 2016	-34.993702999999996	138.70417	Koala	ID4081	26/11/2016
1495	23/11/2016	27/2/2017	Great SA Koala Count 2016	-34.961703	138.698284	Koala	ID4493	26/11/2016
1496	23/11/2016	27/2/2017	Great SA Koala Count 2016	-34.962895	138.700479	Koala	ID4493	26/11/2016
1497	23/11/2016	27/2/2017	Great SA Koala Count 2016	-35.147531	138.557084	Koala	ID6731	27/11/2016
1498	23/11/2016	27/2/2017	Great SA Koala Count 2016	-35.038472	138.629423	Koala	ID2203	27/11/2016
1499	28/11/2012	28/11/2012	Great SA Koala Count 2012	-35.96959207	136.807731	Koala	ID5373	28/11/2012
1500	28/11/2012	28/11/2012	Great SA Koala Count 2012	-35.96959207	136.8256973	Koala	ID9432	28/11/2012
1501	28/11/2012	28/11/2012	Great SA Koala Count 2012	-35.51145127	138.8738561	Koala	ID5119	28/11/2012
1502	28/11/2012	28/11/2012	Great SA Koala Count 2012	-35.51145127	138.927755	Koala	ID7822	28/11/2012
1503	28/11/2012	28/11/2012	Great SA Koala Count 2012	-35.34975452	138.6223278	Koala	ID8726	28/11/2012
1504	28/11/2012	28/11/2012	Great SA Koala Count 2012	-35.22399038	138.7121594	Koala	ID9123	28/11/2012
1505	28/11/2012	28/11/2012	Great SA Koala Count 2012	-35.21500723	138.5504626	Koala	ID3084	28/11/2012
1506	28/11/2012	28/11/2012	Great SA Koala Count 2012	-35.21500723	138.6043615	Koala	ID6422	28/11/2012
1507	28/11/2012	28/11/2012	Great SA Koala Count 2012	-35.20602408	138.5863952	Koala	ID2742	28/11/2012
1508	28/11/2012	28/11/2012	Great SA Koala Count 2012	-35.20602408	138.6402941	Koala	ID4983	28/11/2012
1509	28/11/2012	28/11/2012	Great SA Koala Count 2012	-35.19704093	138.6762268	Koala	ID8879	28/11/2012
1510	28/11/2012	28/11/2012	Great SA Koala Count 2012	-35.19704093	138.748092	Koala	ID6790	28/11/2012
1511	28/11/2012	28/11/2012	Great SA Koala Count 2012	-35.16110831	138.5684289	Koala	ID9569	28/11/2012
1512	28/11/2012	28/11/2012	Great SA Koala Count 2012	-35.13415886	138.8019909	Koala	ID1548	28/11/2012
1513	28/11/2012	28/11/2012	Great SA Koala Count 2012	-35.1251757	138.8558898	Koala	ID6734	28/11/2012
1514	28/11/2012	28/11/2012	Great SA Koala Count 2012	-35.11619255	138.5504626	Koala	ID3095	28/11/2012
1515	28/11/2012	28/11/2012	Great SA Koala Count 2012	-35.11619255	138.5684289	Koala	ID5488	28/11/2012
1516	28/11/2012	28/11/2012	Great SA Koala Count 2012	-35.11619255	138.6043615	Koala	ID9994	28/11/2012
1517	28/11/2012	28/11/2012	Great SA Koala Count 2012	-35.1072094	138.6402941	Koala	ID5765	28/11/2012
1518	28/11/2012	28/11/2012	Great SA Koala Count 2012	-35.09822624	138.5863952	Koala	ID6308	28/11/2012
1519	28/11/2012	28/11/2012	Great SA Koala Count 2012	-35.09822624	138.6043615	Koala	ID9137	28/11/2012
1520	28/11/2012	28/11/2012	Great SA Koala Count 2012	-35.09822624	138.6402941	Koala	ID9502	28/11/2012
1521	28/11/2012	28/11/2012	Great SA Koala Count 2012	-35.08924309	138.5504626	Koala	ID7332	28/11/2012
1522	28/11/2012	28/11/2012	Great SA Koala Count 2012	-35.08924309	138.5684289	Koala	ID2441	28/11/2012
1523	28/11/2012	28/11/2012	Great SA Koala Count 2012	-35.08924309	138.5863952	Koala	ID6501	28/11/2012
1524	28/11/2012	28/11/2012	Great SA Koala Count 2012	-35.08924309	138.6043615	Koala	ID3085	28/11/2012
1525	28/11/2012	28/11/2012	Great SA Koala Count 2012	-35.08025994	138.5863952	Koala	ID1318	28/11/2012
1526	28/11/2012	28/11/2012	Great SA Koala Count 2012	-35.08025994	138.6043615	Koala	ID3893	28/11/2012
1527	28/11/2012	28/11/2012	Great SA Koala Count 2012	-35.08025994	138.6223278	Koala	ID8569	28/11/2012
1528	28/11/2012	28/11/2012	Great SA Koala Count 2012	-35.08025994	138.6762268	Koala	ID2665	28/11/2012
1529	28/11/2012	28/11/2012	Great SA Koala Count 2012	-35.07127679	138.5863952	Koala	ID9311	28/11/2012
1530	28/11/2012	28/11/2012	Great SA Koala Count 2012	-35.07127679	138.6043615	Koala	ID3759	28/11/2012
1531	28/11/2012	28/11/2012	Great SA Koala Count 2012	-35.07127679	138.6223278	Koala	ID8498	28/11/2012
1532	28/11/2012	28/11/2012	Great SA Koala Count 2012	-35.07127679	138.6762268	Koala	ID2556	28/11/2012
1533	28/11/2012	28/11/2012	Great SA Koala Count 2012	-35.07127679	138.7121594	Koala	ID7584	28/11/2012
1534	28/11/2012	28/11/2012	Great SA Koala Count 2012	-35.07127679	138.748092	Koala	ID8366	28/11/2012
1535	28/11/2012	28/11/2012	Great SA Koala Count 2012	-35.06229363	138.6043615	Koala	ID4570	28/11/2012
1536	28/11/2012	28/11/2012	Great SA Koala Count 2012	-35.06229363	138.6223278	Koala	ID1598	28/11/2012
1537	28/11/2012	28/11/2012	Great SA Koala Count 2012	-35.06229363	138.6582605	Koala	ID9972	28/11/2012
1538	28/11/2012	28/11/2012	Great SA Koala Count 2012	-35.06229363	138.6762268	Koala	ID7820	28/11/2012
1539	28/11/2012	28/11/2012	Great SA Koala Count 2012	-35.06229363	138.7121594	Koala	ID1133	28/11/2012
1540	28/11/2012	28/11/2012	Great SA Koala Count 2012	-35.06229363	138.8199572	Koala	ID5519	28/11/2012
1541	28/11/2012	28/11/2012	Great SA Koala Count 2012	-35.06229363	138.8918224	Koala	ID7149	28/11/2012
1542	28/11/2012	28/11/2012	Great SA Koala Count 2012	-35.05331048	138.5863952	Koala	ID4199	28/11/2012
1543	28/11/2012	28/11/2012	Great SA Koala Count 2012	-35.05331048	138.6043615	Koala	ID6919	28/11/2012
1544	28/11/2012	28/11/2012	Great SA Koala Count 2012	-35.05331048	138.6223278	Koala	ID9240	28/11/2012
1545	28/11/2012	28/11/2012	Great SA Koala Count 2012	-35.05331048	138.6402941	Koala	ID6595	28/11/2012
1546	28/11/2012	28/11/2012	Great SA Koala Count 2012	-35.05331048	138.6582605	Koala	ID4310	28/11/2012
1547	28/11/2012	28/11/2012	Great SA Koala Count 2012	-35.05331048	138.6941931	Koala	ID8507	28/11/2012
1548	28/11/2012	28/11/2012	Great SA Koala Count 2012	-35.05331048	138.7301257	Koala	ID1192	28/11/2012
1549	28/11/2012	28/11/2012	Great SA Koala Count 2012	-35.05331048	138.7660583	Koala	ID5398	28/11/2012
1550	28/11/2012	28/11/2012	Great SA Koala Count 2012	-35.05331048	138.8199572	Koala	ID8041	28/11/2012
1551	28/11/2012	28/11/2012	Great SA Koala Count 2012	-35.05331048	138.8379235	Koala	ID4695	28/11/2012
1552	28/11/2012	28/11/2012	Great SA Koala Count 2012	-35.04432733	138.5863952	Koala	ID1190	28/11/2012
1553	28/11/2012	28/11/2012	Great SA Koala Count 2012	-35.04432733	138.6043615	Koala	ID7589	28/11/2012
1554	28/11/2012	28/11/2012	Great SA Koala Count 2012	-35.04432733	138.6223278	Koala	ID7262	28/11/2012
1555	28/11/2012	28/11/2012	Great SA Koala Count 2012	-35.04432733	138.6402941	Koala	ID4698	28/11/2012
1556	28/11/2012	28/11/2012	Great SA Koala Count 2012	-35.04432733	138.6762268	Koala	ID8689	28/11/2012
1557	28/11/2012	28/11/2012	Great SA Koala Count 2012	-35.04432733	138.6941931	Koala	ID5912	28/11/2012
1558	28/11/2012	28/11/2012	Great SA Koala Count 2012	-35.04432733	138.7301257	Koala	ID2315	28/11/2012
1559	28/11/2012	28/11/2012	Great SA Koala Count 2012	-35.04432733	138.748092	Koala	ID2396	28/11/2012
1560	28/11/2012	28/11/2012	Great SA Koala Count 2012	-35.04432733	138.7840246	Koala	ID6654	28/11/2012
1561	28/11/2012	28/11/2012	Great SA Koala Count 2012	-35.04432733	138.8738561	Koala	ID9782	28/11/2012
1562	28/11/2012	28/11/2012	Great SA Koala Count 2012	-35.03534417	138.6043615	Koala	ID6719	28/11/2012
1563	28/11/2012	28/11/2012	Great SA Koala Count 2012	-35.03534417	138.6223278	Koala	ID4715	28/11/2012
1564	28/11/2012	28/11/2012	Great SA Koala Count 2012	-35.03534417	138.6402941	Koala	ID6322	28/11/2012
1565	28/11/2012	28/11/2012	Great SA Koala Count 2012	-35.03534417	138.6762268	Koala	ID4317	28/11/2012
1566	28/11/2012	28/11/2012	Great SA Koala Count 2012	-35.03534417	138.6941931	Koala	ID2463	28/11/2012
1567	28/11/2012	28/11/2012	Great SA Koala Count 2012	-35.03534417	138.7121594	Koala	ID1250	28/11/2012
1568	28/11/2012	28/11/2012	Great SA Koala Count 2012	-35.03534417	138.748092	Koala	ID3607	28/11/2012
1569	28/11/2012	28/11/2012	Great SA Koala Count 2012	-35.03534417	138.8199572	Koala	ID3592	28/11/2012
1570	28/11/2012	28/11/2012	Great SA Koala Count 2012	-35.02636102	138.5684289	Koala	ID3209	28/11/2012
1571	28/11/2012	28/11/2012	Great SA Koala Count 2012	-35.02636102	138.5863952	Koala	ID6441	28/11/2012
1572	28/11/2012	28/11/2012	Great SA Koala Count 2012	-35.02636102	138.6043615	Koala	ID7311	28/11/2012
1573	28/11/2012	28/11/2012	Great SA Koala Count 2012	-35.02636102	138.6223278	Koala	ID7931	28/11/2012
1574	28/11/2012	28/11/2012	Great SA Koala Count 2012	-35.02636102	138.6402941	Koala	ID7221	28/11/2012
1575	28/11/2012	28/11/2012	Great SA Koala Count 2012	-35.02636102	138.6582605	Koala	ID1664	28/11/2012
1576	28/11/2012	28/11/2012	Great SA Koala Count 2012	-35.02636102	138.6762268	Koala	ID2516	28/11/2012
1577	28/11/2012	28/11/2012	Great SA Koala Count 2012	-35.02636102	138.6941931	Koala	ID9670	28/11/2012
1578	28/11/2012	28/11/2012	Great SA Koala Count 2012	-35.02636102	138.7121594	Koala	ID6543	28/11/2012
1579	28/11/2012	28/11/2012	Great SA Koala Count 2012	-35.02636102	138.7301257	Koala	ID4042	28/11/2012
1580	28/11/2012	28/11/2012	Great SA Koala Count 2012	-35.02636102	138.748092	Koala	ID9286	28/11/2012
1581	28/11/2012	28/11/2012	Great SA Koala Count 2012	-35.02636102	138.7660583	Koala	ID9570	28/11/2012
1582	28/11/2012	28/11/2012	Great SA Koala Count 2012	-35.01737787	138.5504626	Koala	ID2365	28/11/2012
1583	28/11/2012	28/11/2012	Great SA Koala Count 2012	-35.01737787	138.6043615	Koala	ID1447	28/11/2012
1584	28/11/2012	28/11/2012	Great SA Koala Count 2012	-35.01737787	138.6223278	Koala	ID1241	28/11/2012
1585	28/11/2012	28/11/2012	Great SA Koala Count 2012	-35.01737787	138.6402941	Koala	ID8070	28/11/2012
1586	28/11/2012	28/11/2012	Great SA Koala Count 2012	-35.01737787	138.6582605	Koala	ID8995	28/11/2012
1587	28/11/2012	28/11/2012	Great SA Koala Count 2012	-35.01737787	138.6762268	Koala	ID8069	28/11/2012
1588	28/11/2012	28/11/2012	Great SA Koala Count 2012	-35.01737787	138.6941931	Koala	ID1406	28/11/2012
1589	28/11/2012	28/11/2012	Great SA Koala Count 2012	-35.01737787	138.7121594	Koala	ID7372	28/11/2012
1590	28/11/2012	28/11/2012	Great SA Koala Count 2012	-35.01737787	138.7301257	Koala	ID8391	28/11/2012
1591	28/11/2012	28/11/2012	Great SA Koala Count 2012	-35.01737787	138.748092	Koala	ID3832	28/11/2012
1592	28/11/2012	28/11/2012	Great SA Koala Count 2012	-35.01737787	138.7660583	Koala	ID2497	28/11/2012
1593	28/11/2012	28/11/2012	Great SA Koala Count 2012	-35.00839472	138.5684289	Koala	ID9184	28/11/2012
1594	28/11/2012	28/11/2012	Great SA Koala Count 2012	-35.00839472	138.5863952	Koala	ID5313	28/11/2012
1595	28/11/2012	28/11/2012	Great SA Koala Count 2012	-35.00839472	138.6043615	Koala	ID4555	28/11/2012
1596	28/11/2012	28/11/2012	Great SA Koala Count 2012	-35.00839472	138.6223278	Koala	ID5743	28/11/2012
1597	28/11/2012	28/11/2012	Great SA Koala Count 2012	-35.00839472	138.6402941	Koala	ID1078	28/11/2012
1598	28/11/2012	28/11/2012	Great SA Koala Count 2012	-35.00839472	138.6582605	Koala	ID4235	28/11/2012
1599	28/11/2012	28/11/2012	Great SA Koala Count 2012	-35.00839472	138.6762268	Koala	ID7380	28/11/2012
1600	28/11/2012	28/11/2012	Great SA Koala Count 2012	-35.00839472	138.6941931	Koala	ID5674	28/11/2012
1601	28/11/2012	28/11/2012	Great SA Koala Count 2012	-35.00839472	138.7121594	Koala	ID2830	28/11/2012
1602	28/11/2012	28/11/2012	Great SA Koala Count 2012	-35.00839472	138.7301257	Koala	ID3976	28/11/2012
1603	28/11/2012	28/11/2012	Great SA Koala Count 2012	-35.00839472	138.748092	Koala	ID5517	28/11/2012
1604	28/11/2012	28/11/2012	Great SA Koala Count 2012	-35.00839472	138.7660583	Koala	ID2819	28/11/2012
1605	28/11/2012	28/11/2012	Great SA Koala Count 2012	-35.00839472	138.7840246	Koala	ID5694	28/11/2012
1606	28/11/2012	28/11/2012	Great SA Koala Count 2012	-34.99941156	138.6043615	Koala	ID4764	28/11/2012
1607	28/11/2012	28/11/2012	Great SA Koala Count 2012	-34.99941156	138.6223278	Koala	ID3405	28/11/2012
1608	28/11/2012	28/11/2012	Great SA Koala Count 2012	-34.99941156	138.6402941	Koala	ID1903	28/11/2012
1609	28/11/2012	28/11/2012	Great SA Koala Count 2012	-34.99941156	138.6582605	Koala	ID5943	28/11/2012
1610	28/11/2012	28/11/2012	Great SA Koala Count 2012	-34.99941156	138.6762268	Koala	ID5545	28/11/2012
1611	28/11/2012	28/11/2012	Great SA Koala Count 2012	-34.99941156	138.6941931	Koala	ID5136	28/11/2012
1612	28/11/2012	28/11/2012	Great SA Koala Count 2012	-34.99941156	138.7121594	Koala	ID4768	28/11/2012
1613	28/11/2012	28/11/2012	Great SA Koala Count 2012	-34.99941156	138.7301257	Koala	ID9392	28/11/2012
1614	28/11/2012	28/11/2012	Great SA Koala Count 2012	-34.99941156	138.748092	Koala	ID1051	28/11/2012
1615	28/11/2012	28/11/2012	Great SA Koala Count 2012	-34.99941156	138.8558898	Koala	ID6344	28/11/2012
1616	28/11/2012	28/11/2012	Great SA Koala Count 2012	-34.99042841	138.5863952	Koala	ID4841	28/11/2012
1617	28/11/2012	28/11/2012	Great SA Koala Count 2012	-34.99042841	138.6223278	Koala	ID1576	28/11/2012
1618	28/11/2012	28/11/2012	Great SA Koala Count 2012	-34.99042841	138.6402941	Koala	ID5552	28/11/2012
1619	28/11/2012	28/11/2012	Great SA Koala Count 2012	-34.99042841	138.6582605	Koala	ID2014	28/11/2012
1620	28/11/2012	28/11/2012	Great SA Koala Count 2012	-34.99042841	138.6762268	Koala	ID5044	28/11/2012
1621	28/11/2012	28/11/2012	Great SA Koala Count 2012	-34.99042841	138.6941931	Koala	ID2229	28/11/2012
1622	28/11/2012	28/11/2012	Great SA Koala Count 2012	-34.99042841	138.7121594	Koala	ID3171	28/11/2012
1623	28/11/2012	28/11/2012	Great SA Koala Count 2012	-34.99042841	138.7301257	Koala	ID3787	28/11/2012
1624	28/11/2012	28/11/2012	Great SA Koala Count 2012	-34.99042841	138.748092	Koala	ID4352	28/11/2012
1625	28/11/2012	28/11/2012	Great SA Koala Count 2012	-34.99042841	138.8199572	Koala	ID7796	28/11/2012
1626	28/11/2012	28/11/2012	Great SA Koala Count 2012	-34.98144526	138.5684289	Koala	ID3003	28/11/2012
1627	28/11/2012	28/11/2012	Great SA Koala Count 2012	-34.98144526	138.6043615	Koala	ID8305	28/11/2012
1628	28/11/2012	28/11/2012	Great SA Koala Count 2012	-34.98144526	138.6223278	Koala	ID1605	28/11/2012
1629	28/11/2012	28/11/2012	Great SA Koala Count 2012	-34.98144526	138.6402941	Koala	ID8592	28/11/2012
1630	28/11/2012	28/11/2012	Great SA Koala Count 2012	-34.98144526	138.6582605	Koala	ID8947	28/11/2012
1631	28/11/2012	28/11/2012	Great SA Koala Count 2012	-34.98144526	138.6762268	Koala	ID4079	28/11/2012
1632	28/11/2012	28/11/2012	Great SA Koala Count 2012	-34.98144526	138.6941931	Koala	ID1838	28/11/2012
1633	28/11/2012	28/11/2012	Great SA Koala Count 2012	-34.98144526	138.7301257	Koala	ID4238	28/11/2012
1634	28/11/2012	28/11/2012	Great SA Koala Count 2012	-34.98144526	138.8738561	Koala	ID8422	28/11/2012
1635	28/11/2012	28/11/2012	Great SA Koala Count 2012	-34.9724621	138.6402941	Koala	ID2657	28/11/2012
1636	28/11/2012	28/11/2012	Great SA Koala Count 2012	-34.9724621	138.6582605	Koala	ID3949	28/11/2012
1637	28/11/2012	28/11/2012	Great SA Koala Count 2012	-34.9724621	138.6762268	Koala	ID9262	28/11/2012
1638	28/11/2012	28/11/2012	Great SA Koala Count 2012	-34.9724621	138.6941931	Koala	ID6891	28/11/2012
1639	28/11/2012	28/11/2012	Great SA Koala Count 2012	-34.9724621	138.7301257	Koala	ID5041	28/11/2012
1640	28/11/2012	28/11/2012	Great SA Koala Count 2012	-34.9724621	138.748092	Koala	ID5015	28/11/2012
1641	28/11/2012	28/11/2012	Great SA Koala Count 2012	-34.96347895	138.6223278	Koala	ID7919	28/11/2012
1642	28/11/2012	28/11/2012	Great SA Koala Count 2012	-34.96347895	138.6402941	Koala	ID5971	28/11/2012
1643	28/11/2012	28/11/2012	Great SA Koala Count 2012	-34.96347895	138.6582605	Koala	ID4508	28/11/2012
1644	28/11/2012	28/11/2012	Great SA Koala Count 2012	-34.96347895	138.6762268	Koala	ID6869	28/11/2012
1645	28/11/2012	28/11/2012	Great SA Koala Count 2012	-34.96347895	138.6941931	Koala	ID1269	28/11/2012
1646	28/11/2012	28/11/2012	Great SA Koala Count 2012	-34.96347895	138.7121594	Koala	ID2435	28/11/2012
1647	28/11/2012	28/11/2012	Great SA Koala Count 2012	-34.96347895	138.7301257	Koala	ID5723	28/11/2012
1648	28/11/2012	28/11/2012	Great SA Koala Count 2012	-34.96347895	138.748092	Koala	ID3578	28/11/2012
1649	28/11/2012	28/11/2012	Great SA Koala Count 2012	-34.96347895	138.7660583	Koala	ID9615	28/11/2012
1650	28/11/2012	28/11/2012	Great SA Koala Count 2012	-34.96347895	138.8199572	Koala	ID8387	28/11/2012
1651	28/11/2012	28/11/2012	Great SA Koala Count 2012	-34.96347895	138.8558898	Koala	ID8859	28/11/2012
1652	28/11/2012	28/11/2012	Great SA Koala Count 2012	-34.9544958	138.6402941	Koala	ID4293	28/11/2012
1653	28/11/2012	28/11/2012	Great SA Koala Count 2012	-34.9544958	138.6582605	Koala	ID1835	28/11/2012
1654	28/11/2012	28/11/2012	Great SA Koala Count 2012	-34.9544958	138.6762268	Koala	ID1601	28/11/2012
1655	28/11/2012	28/11/2012	Great SA Koala Count 2012	-34.9544958	138.6941931	Koala	ID9522	28/11/2012
1656	28/11/2012	28/11/2012	Great SA Koala Count 2012	-34.9544958	138.7121594	Koala	ID5996	28/11/2012
1657	28/11/2012	28/11/2012	Great SA Koala Count 2012	-34.9544958	138.7301257	Koala	ID1290	28/11/2012
1658	28/11/2012	28/11/2012	Great SA Koala Count 2012	-34.9544958	138.748092	Koala	ID8876	28/11/2012
1659	28/11/2012	28/11/2012	Great SA Koala Count 2012	-34.9544958	138.7660583	Koala	ID5924	28/11/2012
1660	28/11/2012	28/11/2012	Great SA Koala Count 2012	-34.9544958	138.7840246	Koala	ID3776	28/11/2012
1661	28/11/2012	28/11/2012	Great SA Koala Count 2012	-34.94551265	138.6043615	Koala	ID8728	28/11/2012
1662	28/11/2012	28/11/2012	Great SA Koala Count 2012	-34.94551265	138.6402941	Koala	ID2364	28/11/2012
1663	28/11/2012	28/11/2012	Great SA Koala Count 2012	-34.94551265	138.6582605	Koala	ID8487	28/11/2012
1664	28/11/2012	28/11/2012	Great SA Koala Count 2012	-34.94551265	138.6762268	Koala	ID1503	28/11/2012
1665	28/11/2012	28/11/2012	Great SA Koala Count 2012	-34.94551265	138.6941931	Koala	ID4147	28/11/2012
1666	28/11/2012	28/11/2012	Great SA Koala Count 2012	-34.94551265	138.7121594	Koala	ID1785	28/11/2012
1667	28/11/2012	28/11/2012	Great SA Koala Count 2012	-34.94551265	138.7301257	Koala	ID2795	28/11/2012
1668	28/11/2012	28/11/2012	Great SA Koala Count 2012	-34.94551265	138.748092	Koala	ID8273	28/11/2012
1669	28/11/2012	28/11/2012	Great SA Koala Count 2012	-34.94551265	138.7840246	Koala	ID1854	28/11/2012
1670	28/11/2012	28/11/2012	Great SA Koala Count 2012	-34.93652949	138.5684289	Koala	ID8031	28/11/2012
1671	28/11/2012	28/11/2012	Great SA Koala Count 2012	-34.93652949	138.6582605	Koala	ID4127	28/11/2012
1672	28/11/2012	28/11/2012	Great SA Koala Count 2012	-34.93652949	138.6762268	Koala	ID9851	28/11/2012
1673	28/11/2012	28/11/2012	Great SA Koala Count 2012	-34.93652949	138.6941931	Koala	ID5302	28/11/2012
1674	28/11/2012	28/11/2012	Great SA Koala Count 2012	-34.93652949	138.7121594	Koala	ID1435	28/11/2012
1675	28/11/2012	28/11/2012	Great SA Koala Count 2012	-34.93652949	138.748092	Koala	ID4048	28/11/2012
1676	28/11/2012	28/11/2012	Great SA Koala Count 2012	-34.92754634	138.6223278	Koala	ID5028	28/11/2012
1677	28/11/2012	28/11/2012	Great SA Koala Count 2012	-34.92754634	138.6582605	Koala	ID1600	28/11/2012
1678	28/11/2012	28/11/2012	Great SA Koala Count 2012	-34.92754634	138.6762268	Koala	ID9646	28/11/2012
1679	28/11/2012	28/11/2012	Great SA Koala Count 2012	-34.92754634	138.6941931	Koala	ID4334	28/11/2012
1680	28/11/2012	28/11/2012	Great SA Koala Count 2012	-34.92754634	138.7121594	Koala	ID4139	28/11/2012
1681	28/11/2012	28/11/2012	Great SA Koala Count 2012	-34.92754634	138.7301257	Koala	ID3791	28/11/2012
1682	28/11/2012	28/11/2012	Great SA Koala Count 2012	-34.92754634	138.748092	Koala	ID7708	28/11/2012
1683	28/11/2012	28/11/2012	Great SA Koala Count 2012	-34.92754634	138.7840246	Koala	ID6476	28/11/2012
1684	28/11/2012	28/11/2012	Great SA Koala Count 2012	-34.92754634	138.8019909	Koala	ID1741	28/11/2012
1685	28/11/2012	28/11/2012	Great SA Koala Count 2012	-34.92754634	138.8379235	Koala	ID9551	28/11/2012
1686	28/11/2012	28/11/2012	Great SA Koala Count 2012	-34.91856319	138.6402941	Koala	ID5618	28/11/2012
1687	28/11/2012	28/11/2012	Great SA Koala Count 2012	-34.91856319	138.6582605	Koala	ID5681	28/11/2012
1688	28/11/2012	28/11/2012	Great SA Koala Count 2012	-34.91856319	138.6762268	Koala	ID1255	28/11/2012
1689	28/11/2012	28/11/2012	Great SA Koala Count 2012	-34.91856319	138.6941931	Koala	ID4420	28/11/2012
1690	28/11/2012	28/11/2012	Great SA Koala Count 2012	-34.91856319	138.7121594	Koala	ID8638	28/11/2012
1691	28/11/2012	28/11/2012	Great SA Koala Count 2012	-34.91856319	138.7301257	Koala	ID9858	28/11/2012
1692	28/11/2012	28/11/2012	Great SA Koala Count 2012	-34.91856319	138.748092	Koala	ID5183	28/11/2012
1693	28/11/2012	28/11/2012	Great SA Koala Count 2012	-34.91856319	138.7660583	Koala	ID6976	28/11/2012
1694	28/11/2012	28/11/2012	Great SA Koala Count 2012	-34.91856319	138.8199572	Koala	ID3058	28/11/2012
1695	28/11/2012	28/11/2012	Great SA Koala Count 2012	-34.91856319	138.8558898	Koala	ID5558	28/11/2012
1696	28/11/2012	28/11/2012	Great SA Koala Count 2012	-34.90958003	138.6223278	Koala	ID4826	28/11/2012
1697	28/11/2012	28/11/2012	Great SA Koala Count 2012	-34.90958003	138.6402941	Koala	ID3747	28/11/2012
1698	28/11/2012	28/11/2012	Great SA Koala Count 2012	-34.90958003	138.6582605	Koala	ID8454	28/11/2012
1699	28/11/2012	28/11/2012	Great SA Koala Count 2012	-34.90958003	138.6762268	Koala	ID7985	28/11/2012
1700	28/11/2012	28/11/2012	Great SA Koala Count 2012	-34.90958003	138.6941931	Koala	ID7423	28/11/2012
1701	28/11/2012	28/11/2012	Great SA Koala Count 2012	-34.90958003	138.7121594	Koala	ID4583	28/11/2012
1702	28/11/2012	28/11/2012	Great SA Koala Count 2012	-34.90958003	138.7301257	Koala	ID3289	28/11/2012
1703	28/11/2012	28/11/2012	Great SA Koala Count 2012	-34.90958003	138.748092	Koala	ID2351	28/11/2012
1704	28/11/2012	28/11/2012	Great SA Koala Count 2012	-34.90958003	138.7660583	Koala	ID7315	28/11/2012
1705	28/11/2012	28/11/2012	Great SA Koala Count 2012	-34.90059688	138.5684289	Koala	ID2702	28/11/2012
1706	28/11/2012	28/11/2012	Great SA Koala Count 2012	-34.90059688	138.6223278	Koala	ID9070	28/11/2012
1707	28/11/2012	28/11/2012	Great SA Koala Count 2012	-34.90059688	138.6941931	Koala	ID8845	28/11/2012
1708	28/11/2012	28/11/2012	Great SA Koala Count 2012	-34.90059688	138.7121594	Koala	ID2552	28/11/2012
1709	28/11/2012	28/11/2012	Great SA Koala Count 2012	-34.90059688	138.7301257	Koala	ID7089	28/11/2012
1710	28/11/2012	28/11/2012	Great SA Koala Count 2012	-34.90059688	138.7660583	Koala	ID7017	28/11/2012
1711	28/11/2012	28/11/2012	Great SA Koala Count 2012	-34.90059688	138.7840246	Koala	ID4542	28/11/2012
1712	28/11/2012	28/11/2012	Great SA Koala Count 2012	-34.90059688	138.8738561	Koala	ID4950	28/11/2012
1713	28/11/2012	28/11/2012	Great SA Koala Count 2012	-34.89161373	138.6223278	Koala	ID3881	28/11/2012
1714	28/11/2012	28/11/2012	Great SA Koala Count 2012	-34.89161373	138.6582605	Koala	ID9005	28/11/2012
1715	28/11/2012	28/11/2012	Great SA Koala Count 2012	-34.89161373	138.7121594	Koala	ID5014	28/11/2012
1716	28/11/2012	28/11/2012	Great SA Koala Count 2012	-34.89161373	138.7301257	Koala	ID1534	28/11/2012
1717	28/11/2012	28/11/2012	Great SA Koala Count 2012	-34.89161373	138.748092	Koala	ID9078	28/11/2012
1718	28/11/2012	28/11/2012	Great SA Koala Count 2012	-34.89161373	138.7660583	Koala	ID5551	28/11/2012
1719	28/11/2012	28/11/2012	Great SA Koala Count 2012	-34.89161373	138.8199572	Koala	ID4164	28/11/2012
1720	28/11/2012	28/11/2012	Great SA Koala Count 2012	-34.89161373	138.8379235	Koala	ID8656	28/11/2012
1721	28/11/2012	28/11/2012	Great SA Koala Count 2012	-34.89161373	138.927755	Koala	ID1788	28/11/2012
1722	28/11/2012	28/11/2012	Great SA Koala Count 2012	-34.88263058	138.6941931	Koala	ID9690	28/11/2012
1723	28/11/2012	28/11/2012	Great SA Koala Count 2012	-34.88263058	138.7121594	Koala	ID4016	28/11/2012
1724	28/11/2012	28/11/2012	Great SA Koala Count 2012	-34.88263058	138.7840246	Koala	ID5577	28/11/2012
1725	28/11/2012	28/11/2012	Great SA Koala Count 2012	-34.88263058	138.8379235	Koala	ID2271	28/11/2012
1726	28/11/2012	28/11/2012	Great SA Koala Count 2012	-34.87364742	138.6582605	Koala	ID3152	28/11/2012
1727	28/11/2012	28/11/2012	Great SA Koala Count 2012	-34.87364742	138.6941931	Koala	ID1458	28/11/2012
1728	28/11/2012	28/11/2012	Great SA Koala Count 2012	-34.87364742	138.7121594	Koala	ID7659	28/11/2012
1729	28/11/2012	28/11/2012	Great SA Koala Count 2012	-34.87364742	138.7660583	Koala	ID9330	28/11/2012
1730	28/11/2012	28/11/2012	Great SA Koala Count 2012	-34.87364742	138.8379235	Koala	ID1480	28/11/2012
1731	28/11/2012	28/11/2012	Great SA Koala Count 2012	-34.86466427	138.6941931	Koala	ID6716	28/11/2012
1732	28/11/2012	28/11/2012	Great SA Koala Count 2012	-34.86466427	138.8379235	Koala	ID5728	28/11/2012
1733	28/11/2012	28/11/2012	Great SA Koala Count 2012	-34.86466427	138.927755	Koala	ID5290	28/11/2012
1734	28/11/2012	28/11/2012	Great SA Koala Count 2012	-34.85568112	138.6941931	Koala	ID6218	28/11/2012
1735	28/11/2012	28/11/2012	Great SA Koala Count 2012	-34.85568112	138.7121594	Koala	ID8131	28/11/2012
1736	28/11/2012	28/11/2012	Great SA Koala Count 2012	-34.85568112	138.8738561	Koala	ID2548	28/11/2012
1737	28/11/2012	28/11/2012	Great SA Koala Count 2012	-34.84669796	138.6223278	Koala	ID7151	28/11/2012
1738	28/11/2012	28/11/2012	Great SA Koala Count 2012	-34.84669796	138.8558898	Koala	ID7778	28/11/2012
1739	28/11/2012	28/11/2012	Great SA Koala Count 2012	-34.84669796	138.8738561	Koala	ID7405	28/11/2012
1740	28/11/2012	28/11/2012	Great SA Koala Count 2012	-34.83771481	138.7121594	Koala	ID9496	28/11/2012
1741	28/11/2012	28/11/2012	Great SA Koala Count 2012	-34.83771481	138.7301257	Koala	ID3975	28/11/2012
1742	28/11/2012	28/11/2012	Great SA Koala Count 2012	-34.83771481	138.8379235	Koala	ID5301	28/11/2012
1743	28/11/2012	28/11/2012	Great SA Koala Count 2012	-34.82873166	138.748092	Koala	ID6959	28/11/2012
1744	28/11/2012	28/11/2012	Great SA Koala Count 2012	-34.82873166	138.7660583	Koala	ID9477	28/11/2012
1745	28/11/2012	28/11/2012	Great SA Koala Count 2012	-34.82873166	138.8199572	Koala	ID9811	28/11/2012
1746	28/11/2012	28/11/2012	Great SA Koala Count 2012	-34.81076535	138.7660583	Koala	ID9464	28/11/2012
1747	28/11/2012	28/11/2012	Great SA Koala Count 2012	-34.8017822	138.7301257	Koala	ID4910	28/11/2012
1748	28/11/2012	28/11/2012	Great SA Koala Count 2012	-34.8017822	138.7840246	Koala	ID2915	28/11/2012
1749	28/11/2012	28/11/2012	Great SA Koala Count 2012	-34.8017822	138.8918224	Koala	ID3800	28/11/2012
1750	28/11/2012	28/11/2012	Great SA Koala Count 2012	-34.79279905	138.7660583	Koala	ID6607	28/11/2012
1751	28/11/2012	28/11/2012	Great SA Koala Count 2012	-34.77483274	138.8379235	Koala	ID5013	28/11/2012
1752	28/11/2012	28/11/2012	Great SA Koala Count 2012	-34.76584959	138.6941931	Koala	ID5493	28/11/2012
1753	28/11/2012	28/11/2012	Great SA Koala Count 2012	-34.75686644	138.8019909	Koala	ID6337	28/11/2012
1754	28/11/2012	28/11/2012	Great SA Koala Count 2012	-34.75686644	138.981654	Koala	ID9736	28/11/2012
1755	28/11/2012	28/11/2012	Great SA Koala Count 2012	-34.73890013	138.8199572	Koala	ID4616	28/11/2012
1756	28/11/2012	28/11/2012	Great SA Koala Count 2012	-34.72991698	135.8195842	Koala	ID3833	28/11/2012
1757	28/11/2012	28/11/2012	Great SA Koala Count 2012	-34.68500121	138.7840246	Koala	ID8977	28/11/2012
1758	28/11/2012	28/11/2012	Great SA Koala Count 2012	-34.56822023	138.4067322	Koala	ID4145	28/11/2012
1759	28/11/2012	28/11/2012	Great SA Koala Count 2012	-34.52330446	138.4246985	Koala	ID4902	28/11/2012
1760	28/11/2012	28/11/2012	Great SA Koala Count 2012	-34.18194465	140.7603182	Koala	ID6458	28/11/2012
1761	28/11/2012	28/11/2012	Great SA Koala Count 2012	-34.18194465	140.7782845	Koala	ID2393	28/11/2012
1762	28/11/2012	28/11/2012	Great SA Koala Count 2012	-34.1729615	140.7603182	Koala	ID9562	28/11/2012
1763	28/11/2012	28/11/2012	Great SA Koala Count 2012	-34.1729615	140.7782845	Koala	ID1859	28/11/2012
1764	28/11/2012	28/11/2012	Great SA Koala Count 2012	-34.16397835	140.7603182	Koala	ID8700	28/11/2012
